# Supplementary material for: Identification of unique genomic signatures in patients with fibromyalgia and chronic pain
Source: Sci Rep. 2024 Feb 17;14:3949. doi: 10.1038/s41598-024-53874-8 (PMC10873305; doi:10.1038/s41598-024-53874-8)
Supplement: Supplementary file 4 — Supplementary Table 1. [file 41598_2024_53874_MOESM4_ESM.xlsx]

## Sheet: FM1
gene_name	Gene description	gene_id	NCBI gene ID	Chromosome/scaffold name	Gene start (bp)	Gene end (bp)	Strand	Karyotype band	Gene % GC content	Gene type	FMA_Type1_44pts_pValue	FMA_Type1_44pts_FDR(%)	FC(FMA_Type1/Control)
A4GNT	alpha-1,4-N-acetylglucosaminyltransferase [Source:HGNC Symbol;Acc:HGNC:17968]	ENSG00000118017	51146	3	138123713	138132390	-1	3q22.3	42.68	protein_coding	3.16255e-23	2.16342e-20	7.23045
AC004069.1	nucleoporin 43kDa (NUP43) pseudogene	ENSG00000251473	0	4	105102891	105104004	-1	4q24	41.65	processed_pseudogene	1.66726e-24	1.58992e-21	8.02211
AC005578.3	TEC	ENSG00000280247	0	19	4246339	4247358	-1	19p13.3	52.25	TEC	1.73386e-27	2.29127e-24	7.65944
AC027612.4	pseudogene similar to part of immunoglobulin superfamily, member 3 (IGSF3)	ENSG00000223703	0	2	91736726	91767439	1	2p11.2	47.01	unprocessed_pseudogene	8.14253e-27	1.20077e-23	7.62331
AC093107.7	ribosomal protein L15 (RPL15) pseudogene	ENSG00000223718	0	7	135660039	135660647	1	7q33	49.75	processed_pseudogene	9.55446e-25	7.80813e-22	7.63571
AC098826.4	pseudogene similar to putative zinc finger protein ENSP00000344568	ENSG00000225594	0	2	132087289	132102564	1	2q21.2	33.68	unprocessed_pseudogene	1.64341e-33	6.46041e-29	4.87024
AC112229.1	zinc finger protein 532 (ZNF532) pseudogene	ENSG00000230650	0	2	110360608	110363737	-1	2q13	48.53	processed_pseudogene	1.25531e-28	3.2581e-25	6.64292
ACKR4	atypical chemokine receptor 4 [Source:HGNC Symbol;Acc:HGNC:1611]	ENSG00000129048	51554	3	132597270	132618967	1	3q22.1	37.17	protein_coding	3.3897e-28	4.72372e-25	6.50198
ACTN4P1	actinin alpha 4 pseudogene 1 [Source:HGNC Symbol;Acc:HGNC:44028]	ENSG00000213493	0	4	116598161	116599611	1	4q26	60.51	processed_pseudogene	5.05131e-26	4.8995e-23	6.50475
ADAM7	ADAM metallopeptidase domain 7 [Source:HGNC Symbol;Acc:HGNC:214]	ENSG00000069206	8756	8	24440930	24526970	1	8p21.2	36.76	protein_coding	1.62443e-31	9.55967e-28	4.93723
ADCYAP1R1	ADCYAP receptor type I [Source:HGNC Symbol;Acc:HGNC:242]	ENSG00000078549	117	7	31052308	31111479	1	7p14.3	51.96	protein_coding	1.25525e-30	5.51851e-27	5.04674
ADRA1B	adrenoceptor alpha 1B [Source:HGNC Symbol;Acc:HGNC:278]	ENSG00000170214	147	5	159865080	159973012	1	5q33.3	43.93	protein_coding	1.54627e-22	8.13755e-20	8.35304
AF213884.1	zinc finger protein 705A (ZNF705A) pseudogene	ENSG00000251572	0	4	102461250	102462152	1	4q24	40.31	processed_pseudogene	7.27976e-22	3.9969e-19	7.00646
AGTR1	angiotensin II receptor type 1 [Source:HGNC Symbol;Acc:HGNC:336]	ENSG00000144891	185	3	148697784	148743008	1	3q24	37.38	protein_coding	2.31501e-25	2.56865e-22	6.30386
AHSG	alpha 2-HS glycoprotein [Source:HGNC Symbol;Acc:HGNC:349]	ENSG00000145192	197	3	186613060	186621318	1	3q27.3	47.73	protein_coding	8.07238e-29	1.35337e-25	5.31149
AIMP1P1	aminoacyl tRNA synthetase complex interacting multifunctional protein 1 pseudogene 1 [Source:HGNC Symbol;Acc:HGNC:16543]	ENSG00000234187	0	20	14127400	14128336	1	20p12.1	39.49	processed_pseudogene	7.22262e-21	3.29277e-18	7.66041
AK4	adenylate kinase 4 [Source:HGNC Symbol;Acc:HGNC:363]	ENSG00000162433	205	1	65147549	65232145	1	1p31.3	42.62	protein_coding	6.26531e-25	5.5201e-22	7.52416
ALMS1P1	ALMS1 pseudogene 1 [Source:HGNC Symbol;Acc:HGNC:29586]	ENSG00000163016	200420	2	73641083	73697509	1	2p13.1	41.93	transcribed_unprocessed_pseudogene	5.64686e-26	4.8995e-23	7.90076
ANKDD1B	ankyrin repeat and death domain containing 1B [Source:HGNC Symbol;Acc:HGNC:32525]	ENSG00000189045	728780	5	75611182	75681773	1	5q13.3	40.41	protein_coding	2.19393e-32	2.35247e-28	4.9441
ANOS1	anosmin 1 [Source:HGNC Symbol;Acc:HGNC:6211]	ENSG00000011201	0	X	8528874	8732137	-1	Xp22.31	39.59	protein_coding	4.55703e-31	1.71027e-27	6.54778
API5P2	apoptosis inhibitor 5 pseudogene 2 [Source:HGNC Symbol;Acc:HGNC:39070]	ENSG00000213962	0	2	177997273	177998770	-1	2q31.2	40.19	processed_pseudogene	9.66565e-26	9.56024e-23	6.2605
ARHGAP40	Rho GTPase activating protein 40 [Source:HGNC Symbol;Acc:HGNC:16226]	ENSG00000124143	343578	20	38601809	38651035	1	20q11.23	48.56	protein_coding	5.57501e-26	4.8995e-23	6.20801
ARHGAP42P5	ARHGAP42 pseudogene 5 [Source:HGNC Symbol;Acc:HGNC:43942]	ENSG00000258233	0	14	18623852	18626787	-1	14q11.2	43.49	processed_pseudogene	1.58433e-25	1.34483e-22	7.11711
ARHGEF33	Rho guanine nucleotide exchange factor 33 [Source:HGNC Symbol;Acc:HGNC:37252]	ENSG00000214694	100271715	2	38889875	38975454	1	2p22.1	41.51	protein_coding	1.78827e-28	4.53863e-25	7.00953
ARL5C	ADP ribosylation factor like GTPase 5C [Source:HGNC Symbol;Acc:HGNC:31111]	ENSG00000141748	390790	17	39156894	39167484	-1	17q12	52.16	protein_coding	2.26866e-27	2.29127e-24	6.68676
ARNT2	aryl hydrocarbon receptor nuclear translocator 2 [Source:HGNC Symbol;Acc:HGNC:16876]	ENSG00000172379	0	15	80404350	80597933	1	15q25.1	45.48	protein_coding	1.68234e-25	1.84379e-22	5.9822
ARSH	arylsulfatase family member H [Source:HGNC Symbol;Acc:HGNC:32488]	ENSG00000205667	347527	X	3006546	3034111	1	Xp22.33	41.03	protein_coding	7.1573e-28	1.38655e-24	5.84969
ART4	ADP-ribosyltransferase 4 (inactive) (Dombrock blood group) [Source:HGNC Symbol;Acc:HGNC:726]	ENSG00000111339	420	12	14825569	14843526	-1	12p12.3	38.19	protein_coding	2.09342e-24	1.58992e-21	7.56155
ASB11	ankyrin repeat and SOCS box containing 11 [Source:HGNC Symbol;Acc:HGNC:17186]	ENSG00000165192	140456	X	15281697	15315640	-1	Xp22.2	41.56	protein_coding	3.55339e-25	3.4388e-22	9.64076
ASB14	ankyrin repeat and SOCS box containing 14 [Source:HGNC Symbol;Acc:HGNC:19766]	ENSG00000239388	142686	3	57268342	57292685	-1	3p14.3	38.4	protein_coding	9.0837e-31	5.51851e-27	5.59815
ASB18	ankyrin repeat and SOCS box containing 18 [Source:HGNC Symbol;Acc:HGNC:19770]	ENSG00000182177	401036	2	236193459	236264409	-1	2q37.2	45.99	protein_coding	6.02408e-22	2.6158e-19	7.36871
ASB4	ankyrin repeat and SOCS box containing 4 [Source:HGNC Symbol;Acc:HGNC:16009]	ENSG00000005981	51666	7	95478444	95540233	1	7q21.3	38.27	protein_coding	6.89822e-25	5.5201e-22	6.80479
ASB9	ankyrin repeat and SOCS box containing 9 [Source:HGNC Symbol;Acc:HGNC:17184]	ENSG00000102048	140462	X	15235288	15270467	-1	Xp22.2	42.64	protein_coding	4.11859e-30	1.60941e-26	7.04168
ASPN	asporin [Source:HGNC Symbol;Acc:HGNC:14872]	ENSG00000106819	0	9	92456205	92482506	-1	9q22.31	38.34	protein_coding	1.95441e-27	2.29127e-24	6.63414
ATP2B2	ATPase plasma membrane Ca2+ transporting 2 [Source:HGNC Symbol;Acc:HGNC:815]	ENSG00000157087	491	3	10324023	10708007	-1	3p25.3	49.6	protein_coding	5.31206e-30	2.40792e-26	5.29864
ATRNL1	attractin like 1 [Source:HGNC Symbol;Acc:HGNC:29063]	ENSG00000107518	26033	10	115093365	115948999	1	10q25.3	35.41	protein_coding	5.57602e-33	9.71106e-29	4.85861
B3GALNT1	beta-1,3-N-acetylgalactosaminyltransferase 1 (globoside blood group) [Source:HGNC Symbol;Acc:HGNC:918]	ENSG00000169255	8706	3	161083883	161105411	-1	3q26.1	40.34	protein_coding	6.49432e-30	2.42078e-26	5.04243
B3GALT2	beta-1,3-galactosyltransferase 2 [Source:HGNC Symbol;Acc:HGNC:917]	ENSG00000162630	8707	1	193178730	193186613	-1	1q31.2	32.32	protein_coding	1.35102e-29	3.41547e-26	6.96076
BBOX1	gamma-butyrobetaine hydroxylase 1 [Source:HGNC Symbol;Acc:HGNC:964]	ENSG00000129151	8424	11	27040725	27127809	1	11p14.2	37.38	protein_coding	8.58753e-31	5.40595e-27	5.68241
BCO1	beta-carotene oxygenase 1 [Source:HGNC Symbol;Acc:HGNC:13815]	ENSG00000135697	0	16	81238689	81291142	1	16q23.2	47.44	protein_coding	1.94084e-30	5.51851e-27	10.4904
BDNF	brain derived neurotrophic factor [Source:HGNC Symbol;Acc:HGNC:1033]	ENSG00000176697	627	11	27654893	27722058	-1	11p14.1	40.25	protein_coding	2.45684e-23	1.54274e-20	7.06188
BEND6	BEN domain containing 6 [Source:HGNC Symbol;Acc:HGNC:20871]	ENSG00000151917	221336	6	56955107	57027346	1	6p12.1	38.46	protein_coding	3.91866e-30	1.60941e-26	6.98007
BHLHB9P1	basic helix-loop-helix family member b9 pseudogene 1 [Source:HGNC Symbol;Acc:HGNC:51373]	ENSG00000258915	0	14	80981988	80983638	1	14q31.1	43.85	processed_pseudogene	3.98967e-23	2.69494e-20	6.56089
BMP10	bone morphogenetic protein 10 [Source:HGNC Symbol;Acc:HGNC:20869]	ENSG00000163217	27302	2	68860909	68871397	-1	2p13.3	40.27	protein_coding	4.32312e-30	2.40792e-26	6.23529
BRINP3	BMP/retinoic acid inducible neural specific 3 [Source:HGNC Symbol;Acc:HGNC:22393]	ENSG00000162670	339479	1	190097658	190478404	-1	1q31.1	33.26	protein_coding	4.99408e-34	2.08816e-29	5.4664
BRS3	bombesin receptor subtype 3 [Source:HGNC Symbol;Acc:HGNC:1113]	ENSG00000102239	680	X	136487947	136493780	1	Xq26.3	37.81	protein_coding	4.12905e-23	2.69494e-20	7.19289
BUB3P1	BUB3 mitotic checkpoint protein pseudogene 1 [Source:HGNC Symbol;Acc:HGNC:51559]	ENSG00000227968	0	7	108994031	108995029	-1	7q31.1	45.85	processed_pseudogene	1.47935e-24	1.02511e-21	9.60986
C12orf60	chromosome 12 open reading frame 60 [Source:HGNC Symbol;Acc:HGNC:28726]	ENSG00000182993	144608	12	14803666	14906586	1	12p12.3	38.54	protein_coding	9.31745e-20	3.29545e-17	8.06313
C15orf65	chromosome 15 open reading frame 65 [Source:HGNC Symbol;Acc:HGNC:44654]	ENSG00000261652	145788	15	55408495	55418798	1	15q21.3	42.4	protein_coding	1.54162e-20	6.6486e-18	9.0614
C17orf64	chromosome 17 open reading frame 64 [Source:HGNC Symbol;Acc:HGNC:26990]	ENSG00000141371	124773	17	60392429	60431426	1	17q23.2	45.51	protein_coding	1.38622e-21	7.77938e-19	7.6912
C1orf189	chromosome 1 open reading frame 189 [Source:HGNC Symbol;Acc:HGNC:32305]	ENSG00000163263	388701	1	154199085	154206333	-1	1q21.3	46.46	protein_coding	2.0189e-27	2.29127e-24	5.48476
C2orf73	chromosome 2 open reading frame 73 [Source:HGNC Symbol;Acc:HGNC:26861]	ENSG00000177994	129852	2	54330034	54383742	1	2p16.2	38.88	protein_coding	1.54471e-22	8.13755e-20	7.36675
C4orf17	chromosome 4 open reading frame 17 [Source:HGNC Symbol;Acc:HGNC:25274]	ENSG00000138813	0	4	99511012	99542303	1	4q23	37.58	protein_coding	2.69517e-24	1.8307e-21	6.5427
C7	complement C7 [Source:HGNC Symbol;Acc:HGNC:1346]	ENSG00000112936	730	5	40909497	40984643	1	5p13.1	38.19	protein_coding	1.38839e-31	9.55967e-28	4.72574
C8orf89	chromosome 8 open reading frame 89 [Source:HGNC Symbol;Acc:HGNC:51258]	ENSG00000274443	100130301	8	73241331	73259530	-1	8q21.11	36.71	protein_coding	1.07168e-21	5.80427e-19	6.98664
CALB1	calbindin 1 [Source:HGNC Symbol;Acc:HGNC:1434]	ENSG00000104327	0	8	90058608	90095475	-1	8q21.3	36.25	protein_coding	1.97521e-31	9.55967e-28	5.07149
CALCR	calcitonin receptor [Source:HGNC Symbol;Acc:HGNC:1440]	ENSG00000004948	799	7	93424486	93574730	-1	7q21.3	35.2	protein_coding	2.56984e-31	1.71027e-27	7.37144
CAPN9	calpain 9 [Source:HGNC Symbol;Acc:HGNC:1486]	ENSG00000135773	10753	1	230747384	230802003	1	1q42.2	47.85	protein_coding	1.35356e-30	5.51851e-27	5.74517
CAPZA3	capping actin protein of muscle Z-line subunit alpha 3 [Source:HGNC Symbol;Acc:HGNC:24205]	ENSG00000177938	93661	12	18738119	18739188	1	12p12.3	41.03	protein_coding	5.87446e-30	2.40792e-26	7.0255
CAVIN4	caveolae associated protein 4 [Source:HGNC Symbol;Acc:HGNC:33742]	ENSG00000170681	347273	9	100578079	100588389	1	9q31.1	40.24	protein_coding	3.8851e-25	3.4388e-22	8.32578
CCDC173	coiled-coil domain containing 173 [Source:HGNC Symbol;Acc:HGNC:25064]	ENSG00000154479	129881	2	169645425	169694405	-1	2q31.1	38.67	protein_coding	3.59524e-28	4.72372e-25	5.4541
CCDC28A-AS1	CCDC28A antisense RNA 1 [Source:HGNC Symbol;Acc:HGNC:51715]	ENSG00000279968	0	6	138725211	138773652	-1	6q24.1	41.79	lncRNA	7.41395e-25	5.52494e-22	7.5439
CCDC63	coiled-coil domain containing 63 [Source:HGNC Symbol;Acc:HGNC:26669]	ENSG00000173093	160762	12	110846769	110907535	1	12q24.11	47.84	protein_coding	3.57199e-30	1.60941e-26	9.2089
CCIN	calicin [Source:HGNC Symbol;Acc:HGNC:1568]	ENSG00000185972	881	9	36169388	36171334	1	9p13.3	52.54	protein_coding	5.59492e-30	2.40792e-26	6.44164
CCT5P1	chaperonin containing TCP1 subunit 5 pseudogene 1 [Source:HGNC Symbol;Acc:HGNC:35135]	ENSG00000250444	0	5	115512077	115513694	1	5q22.3	46.29	processed_pseudogene	3.50146e-24	2.38364e-21	7.08133
CDCA3	cell division cycle associated 3 [Source:HGNC Symbol;Acc:HGNC:14624]	ENSG00000111665	83461	12	6844793	6851292	-1	12p13.31	51.6	protein_coding	1.0475e-29	3.3199e-26	5.7879
CFAP206	cilia and flagella associated protein 206 [Source:HGNC Symbol;Acc:HGNC:21405]	ENSG00000272514	154313	6	87407972	87464465	1	6q15	37.91	protein_coding	5.67249e-28	9.67305e-25	5.62497
CHMP4C	charged multivesicular body protein 4C [Source:HGNC Symbol;Acc:HGNC:30599]	ENSG00000164695	0	8	81732448	81759515	1	8q21.13	38.06	protein_coding	3.16123e-26	3.8296e-23	7.60519
CHORDC1P5	CHORDC1 pseudogene 5 [Source:HGNC Symbol;Acc:HGNC:54690]	ENSG00000233020	0	1	70530526	70531492	1	1p31.1	40.02	processed_pseudogene	2.29863e-26	2.98129e-23	8.18946
CHRM2	cholinergic receptor muscarinic 2 [Source:HGNC Symbol;Acc:HGNC:1951]	ENSG00000181072	1129	7	136868652	137020255	1	7q33	37.16	protein_coding	6.27353e-24	4.03104e-21	7.69398
CHST4	carbohydrate sulfotransferase 4 [Source:HGNC Symbol;Acc:HGNC:1972]	ENSG00000140835	10164	16	71525233	71538748	1	16q22.2	46.23	protein_coding	1.46856e-24	1.02511e-21	7.91498
CLDN34	claudin 34 [Source:HGNC Symbol;Acc:HGNC:51259]	ENSG00000234469	100288814	X	9967358	9968352	1	Xp22.2	44.82	protein_coding	4.59744e-24	2.5991e-21	7.83379
CLSTN2	calsyntenin 2 [Source:HGNC Symbol;Acc:HGNC:17448]	ENSG00000158258	64084	3	139935185	140577397	1	3q23	42.71	protein_coding	1.85742e-26	2.87804e-23	6.81848
CLVS2	clavesin 2 [Source:HGNC Symbol;Acc:HGNC:23046]	ENSG00000146352	0	6	122996235	123072925	1	6q22.31	36.32	protein_coding	1.78803e-20	7.31205e-18	7.41519
CNOT7P2	CCR4-NOT transcription complex subunit 7 pseudogene 2 [Source:HGNC Symbol;Acc:HGNC:44249]	ENSG00000232185	0	1	115564601	115565432	1	1p13.1	40.99	processed_pseudogene	1.73373e-24	1.58992e-21	9.3432
COL6A6	collagen type VI alpha 6 chain [Source:HGNC Symbol;Acc:HGNC:27023]	ENSG00000206384	131873	3	130517177	130677044	1	3q22.1	39.54	protein_coding	6.34201e-36	6.46517e-31	4.62238
COL8A1	collagen type VIII alpha 1 chain [Source:HGNC Symbol;Acc:HGNC:2215]	ENSG00000144810	1295	3	99638475	99799226	1	3q12.1	38.48	protein_coding	1.62237e-23	9.38716e-21	7.00984
COX4I2	cytochrome c oxidase subunit 4I2 [Source:HGNC Symbol;Acc:HGNC:16232]	ENSG00000131055	84701	20	31637912	31645006	1	20q11.21	52.29	protein_coding	1.07258e-21	5.80427e-19	7.63361
CPA2	carboxypeptidase A2 [Source:HGNC Symbol;Acc:HGNC:2297]	ENSG00000158516	1358	7	130266863	130289798	1	7q32.2	44.64	protein_coding	2.49282e-27	4.79683e-24	6.23937
CPB2	carboxypeptidase B2 [Source:HGNC Symbol;Acc:HGNC:2300]	ENSG00000080618	1361	13	46053186	46105033	-1	13q14.13	39	protein_coding	7.03739e-30	2.42078e-26	5.14446
CPN2	carboxypeptidase N subunit 2 [Source:HGNC Symbol;Acc:HGNC:2313]	ENSG00000178772	1370	3	194339768	194351328	-1	3q29	52.75	protein_coding	1.07806e-25	1.03387e-22	6.36148
CRYGA	crystallin gamma A [Source:HGNC Symbol;Acc:HGNC:2408]	ENSG00000168582	1418	2	208160740	208163589	-1	2q33.3	43.33	protein_coding	4.34494e-24	2.5991e-21	6.5842
CSRP3	cysteine and glycine rich protein 3 [Source:HGNC Symbol;Acc:HGNC:2472]	ENSG00000129170	8048	11	19182030	19210571	-1	11p15.1	42.87	protein_coding	8.94007e-31	5.40595e-27	7.04235
CST2	cystatin SA [Source:HGNC Symbol;Acc:HGNC:2474]	ENSG00000170369	1470	20	23823769	23826729	-1	20p11.21	56.64	protein_coding	7.36165e-20	2.95356e-17	7.62194
CTC-507E12.1	mitochondrial ribosomal protein L10 pseudogene	ENSG00000234259	0	5	119680197	119681080	1	5q23.1	57.69	processed_pseudogene	3.26427e-21	1.9461e-18	8.96087
CTD-2285G11.1	zinc finger protein family pseudogene	ENSG00000250145	0	5	106543066	106544330	-1	5q21.3	38.42	processed_pseudogene	4.13095e-31	1.71027e-27	5.2133
CTD-2532D12.4	novel transcript	ENSG00000263574	0	17	73737854	73756932	1	17q25.1	52.87	lncRNA	7.12018e-22	3.9969e-19	6.91558
CTHRC1	collagen triple helix repeat containing 1 [Source:HGNC Symbol;Acc:HGNC:18831]	ENSG00000164932	115908	8	103371538	103382989	1	8q22.3	39.87	protein_coding	6.69271e-24	4.83803e-21	6.62937
CTSE	cathepsin E [Source:HGNC Symbol;Acc:HGNC:2530]	ENSG00000196188	1510	1	206008535	206023909	-1	1q32.1	43.82	protein_coding	1.43634e-29	3.41547e-26	8.75133
CUL1P1	cullin 1 pseudogene 1 [Source:HGNC Symbol;Acc:HGNC:49567]	ENSG00000251032	0	5	127784618	127787042	-1	5q23.2	40.41	processed_pseudogene	1.43141e-26	1.57105e-23	6.35188
CXCL11	C-X-C motif chemokine ligand 11 [Source:HGNC Symbol;Acc:HGNC:10638]	ENSG00000169248	6373	4	76033682	76041415	-1	4q21.1	36.35	protein_coding	3.30838e-20	1.34141e-17	8.82198
CYP4X1	cytochrome P450 family 4 subfamily X member 1 [Source:HGNC Symbol;Acc:HGNC:20244]	ENSG00000186377	260293	1	47023669	47050751	1	1p33	39.11	protein_coding	2.3846e-23	1.54274e-20	6.52064
CYP4Z2P	cytochrome P450 family 4 subfamily Z member 2, pseudogene [Source:HGNC Symbol;Acc:HGNC:24426]	ENSG00000154198	0	1	46843095	46900437	-1	1p33	40.09	transcribed_unprocessed_pseudogene	2.05444e-21	1.027e-18	7.21915
DAOA	D-amino acid oxidase activator [Source:HGNC Symbol;Acc:HGNC:21191]	ENSG00000182346	267012	13	105465867	105491034	1	13q33.2	36.14	protein_coding	1.06902e-25	1.03387e-22	6.24092
DDX18P6	DEAD-box helicase 18 pseudogene 6 [Source:HGNC Symbol;Acc:HGNC:31126]	ENSG00000220585	0	10	91053051	91055047	1	10q23.31	40.81	processed_pseudogene	9.24024e-21	4.72141e-18	7.81572
DGKI	diacylglycerol kinase iota [Source:HGNC Symbol;Acc:HGNC:2855]	ENSG00000157680	9162	7	137381037	137847092	-1	7q33	39.15	protein_coding	1.17202e-28	3.2581e-25	6.15001
DLX1	distal-less homeobox 1 [Source:HGNC Symbol;Acc:HGNC:2914]	ENSG00000144355	1745	2	172084740	172089677	1	2q31.1	55.73	protein_coding	4.26848e-24	2.5991e-21	6.4568
DLX5	distal-less homeobox 5 [Source:HGNC Symbol;Acc:HGNC:2918]	ENSG00000105880	1749	7	97020396	97024950	-1	7q21.3	55.68	protein_coding	9.6393e-21	4.72141e-18	7.2752
DMC1	DNA meiotic recombinase 1 [Source:HGNC Symbol;Acc:HGNC:2927]	ENSG00000100206	11144	22	38518948	38570204	-1	22q13.1	42.02	protein_coding	5.21675e-28	9.15798e-25	5.71464
DNAH17-AS1	DNAH17 antisense RNA 1 [Source:HGNC Symbol;Acc:HGNC:48594]	ENSG00000267432	0	17	78484882	78503056	1	17q25.3	56.75	lncRNA	1.20094e-19	4.81659e-17	8.12953
DNAJC27	DnaJ heat shock protein family (Hsp40) member C27 [Source:HGNC Symbol;Acc:HGNC:30290]	ENSG00000115137	51277	2	24943636	24972094	-1	2p23.3	40.71	protein_coding	5.95331e-37	4.7246e-31	5.05755
DUSP13	dual specificity phosphatase 13 [Source:HGNC Symbol;Acc:HGNC:19681]	ENSG00000079393	51207	10	75094432	75109221	-1	10q22.2	54.85	protein_coding	4.21118e-26	3.8296e-23	6.75007
DUSP19	dual specificity phosphatase 19 [Source:HGNC Symbol;Acc:HGNC:18894]	ENSG00000162999	142679	2	183078559	183100008	1	2q32.1	38.14	protein_coding	4.09307e-20	1.78033e-17	7.78929
DUXA	double homeobox A [Source:HGNC Symbol;Acc:HGNC:32179]	ENSG00000258873	503835	19	57154021	57167485	-1	19q13.43	45.68	protein_coding	5.27514e-23	3.39589e-20	6.52269
DUXB	double homeobox B [Source:HGNC Symbol;Acc:HGNC:33345]	ENSG00000282757	100033411	16	75693893	75701461	-1	16q23.1	41.62	protein_coding	4.34018e-28	7.16317e-25	7.94197
DYRK3	dual specificity tyrosine phosphorylation regulated kinase 3 [Source:HGNC Symbol;Acc:HGNC:3094]	ENSG00000143479	8444	1	206635536	206684419	1	1q32.1	44.46	protein_coding	8.38113e-29	1.41471e-25	5.8928
EDNRB	endothelin receptor type B [Source:HGNC Symbol;Acc:HGNC:3180]	ENSG00000136160	1910	13	77895481	77975529	-1	13q22.3	38.12	protein_coding	3.00823e-33	9.22159e-29	5.81259
EEF1A1P28	eukaryotic translation elongation factor 1 alpha 1 pseudogene 28 [Source:HGNC Symbol;Acc:HGNC:37902]	ENSG00000237709	0	7	88639014	88640416	1	7q21.13	45.97	processed_pseudogene	1.31134e-24	1.02511e-21	7.27823
EFCAB6	EF-hand calcium binding domain 6 [Source:HGNC Symbol;Acc:HGNC:24204]	ENSG00000186976	64800	22	43528744	43812337	-1	22q13.31	42.97	protein_coding	4.29792e-32	3.15262e-28	4.93885
EIF4A2P4	eukaryotic translation initiation factor 4A2 pseudogene 4 [Source:HGNC Symbol;Acc:HGNC:45101]	ENSG00000224781	0	X	52832704	52833899	-1	Xp11.22	41.64	processed_pseudogene	5.40214e-24	4.03104e-21	8.33947
EIF4BP2	eukaryotic translation initiation factor 4B pseudogene 2 [Source:HGNC Symbol;Acc:HGNC:37935]	ENSG00000228753	0	10	21028999	21030792	1	10p12.31	49.16	processed_pseudogene	1.61877e-23	9.38716e-21	6.91313
ERVMER34-1	endogenous retrovirus group MER34 member 1, envelope [Source:HGNC Symbol;Acc:HGNC:42970]	ENSG00000226887	100288413	4	52722618	52751586	-1	4q12	41.3	protein_coding	4.16223e-29	8.98496e-26	6.92665
FABP9	fatty acid binding protein 9 [Source:HGNC Symbol;Acc:HGNC:3563]	ENSG00000205186	646480	8	81458253	81461579	-1	8q21.13	36.49	protein_coding	3.94919e-28	7.16317e-25	5.67632
FAIM2	Fas apoptotic inhibitory molecule 2 [Source:HGNC Symbol;Acc:HGNC:17067]	ENSG00000135472	23017	12	49866896	49904217	-1	12q13.12	53.98	protein_coding	2.38199e-23	1.54274e-20	7.33282
FAM13C	family with sequence similarity 13 member C [Source:HGNC Symbol;Acc:HGNC:19371]	ENSG00000148541	220965	10	59246130	59363181	-1	10q21.1	40.06	protein_coding	5.23787e-32	3.31631e-28	5.13987
FAM160A1	FHF complex subunit HOOK interacting protein 1A [Source:HGNC Symbol;Acc:HGNC:34237]	ENSG00000164142	729830	4	151409176	151670503	1	4q31.3	39.54	protein_coding	1.06242e-29	3.3199e-26	5.10574
FAM221B	family with sequence similarity 221 member B [Source:HGNC Symbol;Acc:HGNC:30762]	ENSG00000204930	392307	9	35816391	35828747	-1	9p13.3	48.38	protein_coding	5.08129e-28	9.15798e-25	6.09192
FAM71B	family with sequence similarity 71 member B [Source:HGNC Symbol;Acc:HGNC:28397]	ENSG00000170613	0	5	157161846	157166264	-1	5q33.3	48.77	protein_coding	1.30642e-29	3.41547e-26	5.55095
FAM74A3	family with sequence similarity 74 member A3 [Source:HGNC Symbol;Acc:HGNC:32031]	ENSG00000274355	0	9	66976520	66976991	-1	9q21.11	51.27	transcribed_processed_pseudogene	5.47475e-20	2.58681e-17	8.06325
FAM83B	family with sequence similarity 83 member B [Source:HGNC Symbol;Acc:HGNC:21357]	ENSG00000168143	222584	6	54846771	54945099	1	6p12.1	35.84	protein_coding	7.07209e-31	3.09379e-27	5.78806
FCRL4	Fc receptor like 4 [Source:HGNC Symbol;Acc:HGNC:18507]	ENSG00000163518	83417	1	157573747	157598085	-1	1q23.1	42.07	protein_coding	2.35809e-26	2.98129e-23	5.93655
FETUB	fetuin B [Source:HGNC Symbol;Acc:HGNC:3658]	ENSG00000090512	26998	3	186635969	186653141	1	3q27.3	41.34	protein_coding	2.84816e-27	5.2152e-24	6.55939
FHL5	four and a half LIM domains 5 [Source:HGNC Symbol;Acc:HGNC:17371]	ENSG00000112214	9457	6	96562548	96618626	1	6q16.1	35.38	protein_coding	7.31238e-29	1.35337e-25	6.49272
FLRT2	fibronectin leucine rich transmembrane protein 2 [Source:HGNC Symbol;Acc:HGNC:3761]	ENSG00000185070	23768	14	85530144	85654428	1	14q31.3	39.33	protein_coding	5.83032e-22	2.6158e-19	7.42344
FRK	fyn related Src family tyrosine kinase [Source:HGNC Symbol;Acc:HGNC:3955]	ENSG00000111816	2444	6	115931149	116060891	-1	6q22.1	36.89	protein_coding	3.53522e-32	2.35247e-28	5.16536
FRMD5	FERM domain containing 5 [Source:HGNC Symbol;Acc:HGNC:28214]	ENSG00000171877	84978	15	43870761	44195271	-1	15q15.3	41.23	protein_coding	7.84817e-28	1.38655e-24	5.45534
FSCB	fibrous sheath CABYR binding protein [Source:HGNC Symbol;Acc:HGNC:20494]	ENSG00000189139	84075	14	44504149	44507283	-1	14q21.2	45.39	protein_coding	1.02551e-31	8.48996e-28	5.8281
FTCDNL1	formiminotransferase cyclodeaminase N-terminal like [Source:HGNC Symbol;Acc:HGNC:48661]	ENSG00000226124	348751	2	199760544	199851192	-1	2q33.1	40.09	protein_coding	2.17969e-25	2.56865e-22	6.15602
FZD6	frizzled class receptor 6 [Source:HGNC Symbol;Acc:HGNC:4044]	ENSG00000164930	8323	8	103298433	103332866	1	8q22.3	37.65	protein_coding	4.89185e-31	1.71027e-27	4.81136
GABRA3	gamma-aminobutyric acid type A receptor subunit alpha3 [Source:HGNC Symbol;Acc:HGNC:4077]	ENSG00000011677	0	X	152166234	152451315	-1	Xq28	37.36	protein_coding	1.06158e-27	1.88715e-24	6.76602
GABRB2	gamma-aminobutyric acid type A receptor subunit beta2 [Source:HGNC Symbol;Acc:HGNC:4082]	ENSG00000145864	2561	5	161288429	161549044	-1	5q34	35.96	protein_coding	2.47298e-29	5.445e-26	5.74626
GABRR3	gamma-aminobutyric acid type A receptor subunit rho3 [Source:HGNC Symbol;Acc:HGNC:17969]	ENSG00000183185	200959	3	97986673	98035304	-1	3q11.2	38.49	protein_coding	1.25145e-27	1.88715e-24	5.84584
GAGE10	G antigen 10 [Source:HGNC Symbol;Acc:HGNC:30968]	ENSG00000215274	102724473	X	49303646	49319841	1	Xp11.23	44.47	protein_coding	3.4532e-21	1.9461e-18	7.92854
GAGE2A	G antigen 2A [Source:HGNC Symbol;Acc:HGNC:4099]	ENSG00000189064	26749	X	49589496	49596824	1	Xp11.23	44.28	protein_coding	8.80376e-22	5.38637e-19	7.57327
GALNT15	polypeptide N-acetylgalactosaminyltransferase 15 [Source:HGNC Symbol;Acc:HGNC:21531]	ENSG00000131386	117248	3	16174680	16231992	1	3p25.1	45.63	protein_coding	3.79166e-28	4.72372e-25	5.65735
GALNTL5	polypeptide N-acetylgalactosaminyltransferase like 5 [Source:HGNC Symbol;Acc:HGNC:21725]	ENSG00000106648	168391	7	151956379	152019929	1	7q36.1	42.38	protein_coding	1.2842e-25	1.03387e-22	5.90892
GASK1A	golgi associated kinase 1A [Source:HGNC Symbol;Acc:HGNC:24485]	ENSG00000144649	0	3	42979087	43067898	1	3p22.1	46.55	protein_coding	2.61407e-23	1.98269e-20	6.93931
GBP7	guanylate binding protein 7 [Source:HGNC Symbol;Acc:HGNC:29606]	ENSG00000213512	388646	1	89131742	89176009	-1	1p22.2	37.88	protein_coding	9.78332e-33	1.01504e-28	4.69751
GC	GC vitamin D binding protein [Source:HGNC Symbol;Acc:HGNC:4187]	ENSG00000145321	2638	4	71741696	71804041	-1	4q13.3	36.46	protein_coding	4.91379e-31	3.09379e-27	5.05444
GDF9	growth differentiation factor 9 [Source:HGNC Symbol;Acc:HGNC:4224]	ENSG00000164404	2661	5	132861181	132866884	-1	5q31.1	45.32	protein_coding	7.92021e-29	1.35337e-25	6.9807
GKN1	gastrokine 1 [Source:HGNC Symbol;Acc:HGNC:23217]	ENSG00000169605	56287	2	68974573	68980980	1	2p13.3	36.81	protein_coding	4.28061e-26	4.8995e-23	6.081
GNA14	G protein subunit alpha 14 [Source:HGNC Symbol;Acc:HGNC:4382]	ENSG00000156049	9630	9	77423079	77648322	-1	9q21.2	42.21	protein_coding	9.29817e-30	3.3199e-26	5.08579
GNAQP1	G protein subunit alpha q pseudogene 1 [Source:HGNC Symbol;Acc:HGNC:4391]	ENSG00000214077	0	2	131423801	131424867	-1	2q21.1	47.52	processed_pseudogene	2.83405e-24	2.04121e-21	6.33302
GNRHR	gonadotropin releasing hormone receptor [Source:HGNC Symbol;Acc:HGNC:4421]	ENSG00000109163	2798	4	67737118	67754388	-1	4q13.2	34.17	protein_coding	3.71366e-21	1.9461e-18	7.83458
GOLGA6C	golgin A6 family member C [Source:HGNC Symbol;Acc:HGNC:32206]	ENSG00000167195	653641	15	75258334	75273455	1	15q24.2	49.48	protein_coding	4.81262e-27	5.79732e-24	7.27036
GOLGA6L7	golgin A6 family like 7 [Source:HGNC Symbol;Acc:HGNC:37442]	ENSG00000261649	728310	15	28841832	28848675	-1	15q13.1	51.71	protein_coding	1.07194e-24	9.68372e-22	7.27686
GPC6	glypican 6 [Source:HGNC Symbol;Acc:HGNC:4454]	ENSG00000183098	10082	13	93226807	94408020	1	13q31.3	37.14	protein_coding	9.22852e-32	8.48996e-28	8.73136
GPR12	G protein-coupled receptor 12 [Source:HGNC Symbol;Acc:HGNC:4466]	ENSG00000132975	2835	13	26755200	26760786	-1	13q12.13	44.68	protein_coding	1.45371e-25	1.34483e-22	7.39502
GPR148	G protein-coupled receptor 148 [Source:HGNC Symbol;Acc:HGNC:23623]	ENSG00000173302	344561	2	130729070	130730336	1	2q21.1	57.46	protein_coding	1.46683e-25	1.34483e-22	6.24481
GPR156	G protein-coupled receptor 156 [Source:HGNC Symbol;Acc:HGNC:20844]	ENSG00000175697	165829	3	120164645	120285222	-1	3q13.33	41.05	protein_coding	3.22396e-31	1.71027e-27	5.14466
GPR176	G protein-coupled receptor 176 [Source:HGNC Symbol;Acc:HGNC:32370]	ENSG00000166073	11245	15	39799008	39920266	-1	15q15.1	40.66	protein_coding	1.97361e-24	1.58992e-21	6.5778
GPR21	G protein-coupled receptor 21 [Source:HGNC Symbol;Acc:HGNC:4476]	ENSG00000188394	2844	9	123033667	123035665	1	9q33.2	45.47	protein_coding	1.22712e-25	1.03387e-22	6.32242
GPR63	G protein-coupled receptor 63 [Source:HGNC Symbol;Acc:HGNC:13302]	ENSG00000112218	81491	6	96794125	96837477	-1	6q16.1	36.26	protein_coding	1.69324e-31	9.55967e-28	7.95127
GPR82	G protein-coupled receptor 82 [Source:HGNC Symbol;Acc:HGNC:4533]	ENSG00000171657	27197	X	41724181	41730130	1	Xp11.4	35.16	protein_coding	9.23945e-25	7.80813e-22	6.73514
GPR83	G protein-coupled receptor 83 [Source:HGNC Symbol;Acc:HGNC:4523]	ENSG00000123901	10888	11	94377316	94401419	-1	11q21	44.97	protein_coding	6.53495e-28	1.00897e-24	6.34362
GPRC5A	G protein-coupled receptor class C group 5 member A [Source:HGNC Symbol;Acc:HGNC:9836]	ENSG00000013588	9052	12	12891559	12917937	1	12p13.1	46.32	protein_coding	3.58918e-32	2.35247e-28	6.49015
GRB7	growth factor receptor bound protein 7 [Source:HGNC Symbol;Acc:HGNC:4567]	ENSG00000141738	2886	17	39737927	39747291	1	17q12	59.1	protein_coding	9.90321e-28	1.88715e-24	5.70079
GRHL1	grainyhead like transcription factor 1 [Source:HGNC Symbol;Acc:HGNC:17923]	ENSG00000134317	29841	2	9951693	10002277	1	2p25.1	42.62	protein_coding	1.94401e-30	5.51851e-27	5.1362
GRID1	glutamate ionotropic receptor delta type subunit 1 [Source:HGNC Symbol;Acc:HGNC:4575]	ENSG00000182771	2894	10	85599552	86366795	-1	10q23.2	45.05	protein_coding	9.54279e-32	8.48996e-28	5.71761
GRM5	glutamate metabotropic receptor 5 [Source:HGNC Symbol;Acc:HGNC:4597]	ENSG00000168959	2915	11	88504576	89065982	-1	11q14.3	36.16	protein_coding	3.555e-32	2.35247e-28	4.80009
GSTA3	glutathione S-transferase alpha 3 [Source:HGNC Symbol;Acc:HGNC:4628]	ENSG00000174156	2940	6	52896639	52909698	-1	6p12.2	42.26	protein_coding	7.49526e-33	9.71106e-29	7.51551
GYG1P3	glycogenin 1 pseudogene 3 [Source:HGNC Symbol;Acc:HGNC:39711]	ENSG00000231095	0	1	55222379	55223372	1	1p32.3	45.07	processed_pseudogene	1.54178e-21	9.39908e-19	7.18706
H2BC1	H2B clustered histone 1 [Source:HGNC Symbol;Acc:HGNC:18730]	ENSG00000146047	255626	6	25726777	25727345	1	6p22.2	47.45	protein_coding	1.13011e-21	6.74429e-19	8.47068
HABP2	hyaluronan binding protein 2 [Source:HGNC Symbol;Acc:HGNC:4798]	ENSG00000148702	3026	10	113550837	113589602	1	10q25.3	46.71	protein_coding	3.20685e-30	1.60941e-26	5.31391
HADHBP1	HADHB pseudogene 1 [Source:HGNC Symbol;Acc:HGNC:54887]	ENSG00000238193	0	X	5305714	5307128	-1	Xp22.32	46.57	processed_pseudogene	1.81842e-20	7.31205e-18	7.99195
HAO2	hydroxyacid oxidase 2 [Source:HGNC Symbol;Acc:HGNC:4810]	ENSG00000116882	51179	1	119368779	119394130	1	1p12	41.51	protein_coding	5.54687e-28	9.67305e-25	5.64084
HAS2	hyaluronan synthase 2 [Source:HGNC Symbol;Acc:HGNC:4819]	ENSG00000170961	3037	8	121612116	121641440	-1	8q24.13	39.12	protein_coding	8.98736e-28	1.78625e-24	5.39905
HHIP	hedgehog interacting protein [Source:HGNC Symbol;Acc:HGNC:14866]	ENSG00000164161	64399	4	144646156	144745271	1	4q31.21	36.03	protein_coding	5.49464e-28	9.15798e-25	5.4409
HMGB3P6	high mobility group box 3 pseudogene 6 [Source:HGNC Symbol;Acc:HGNC:39283]	ENSG00000213070	0	1	164356767	164357364	1	1q23.3	44.98	processed_pseudogene	1.18889e-24	9.68372e-22	6.84725
HMGCS2	3-hydroxy-3-methylglutaryl-CoA synthase 2 [Source:HGNC Symbol;Acc:HGNC:5008]	ENSG00000134240	3158	1	119748002	119768905	-1	1p12	41.87	protein_coding	1.66255e-29	4.01605e-26	6.03059
HNRNPA1P23	heterogeneous nuclear ribonucleoprotein A1 pseudogene 23 [Source:HGNC Symbol;Acc:HGNC:39541]	ENSG00000240236	0	3	122317609	122318741	1	3q21.1	46.07	processed_pseudogene	3.24095e-20	1.34141e-17	8.23825
HNRNPA1P37	heterogeneous nuclear ribonucleoprotein A1 pseudogene 37 [Source:HGNC Symbol;Acc:HGNC:48766]	ENSG00000218574	0	6	5609227	5610195	-1	6p25.1	46.85	processed_pseudogene	2.70089e-24	1.8307e-21	7.14286
HNRNPA1P4	heterogeneous nuclear ribonucleoprotein A1 pseudogene 4 [Source:HGNC Symbol;Acc:HGNC:32234]	ENSG00000206228	0	8	82291624	82292379	-1	8q21.13	46.16	processed_pseudogene	1.8202e-29	4.01605e-26	6.15142
HNRNPA1P46	heterogeneous nuclear ribonucleoprotein A1 pseudogene 46 [Source:HGNC Symbol;Acc:HGNC:48776]	ENSG00000228020	0	1	191146025	191146961	-1	1q31.2	44.82	processed_pseudogene	2.78207e-25	2.56865e-22	8.28462
HNRNPA1P53	heterogeneous nuclear ribonucleoprotein A1 pseudogene 53 [Source:HGNC Symbol;Acc:HGNC:48783]	ENSG00000229534	0	11	5571247	5572192	-1	11p15.4	45.77	processed_pseudogene	6.03886e-22	2.6158e-19	7.02564
HNRNPCP6	heterogeneous nuclear ribonucleoprotein C pseudogene 6 [Source:HGNC Symbol;Acc:HGNC:48817]	ENSG00000213305	0	11	85020785	85021655	-1	11q14.1	46.96	processed_pseudogene	1.31502e-26	1.57105e-23	5.775
HOXD10	homeobox D10 [Source:HGNC Symbol;Acc:HGNC:5133]	ENSG00000128710	3236	2	176108790	176119937	1	2q31.1	49.31	protein_coding	6.45202e-30	2.42078e-26	6.52538
HSD17B2	hydroxysteroid 17-beta dehydrogenase 2 [Source:HGNC Symbol;Acc:HGNC:5211]	ENSG00000086696	3294	16	82035004	82098534	1	16q23.3	42.39	protein_coding	1.17514e-25	1.03387e-22	6.78052
HSD17B7P1	hydroxysteroid 17-beta dehydrogenase 7 pseudogene 1 [Source:HGNC Symbol;Acc:HGNC:18689]	ENSG00000232908	0	1	247827486	247828502	1	1q44	44.74	processed_pseudogene	1.12317e-20	6.26818e-18	7.61498
HSP90AB6P	heat shock protein 90 alpha family class B member 6, pseudogene [Source:HGNC Symbol;Acc:HGNC:32540]	ENSG00000235137	0	13	96883842	96885821	-1	13q32.1	44.95	processed_pseudogene	1.02985e-32	1.70609e-28	5.33575
HSPA8P9	heat shock protein family A (Hsp70) member 8 pseudogene 9 [Source:HGNC Symbol;Acc:HGNC:44924]	ENSG00000241478	0	3	137880295	137882237	1	3q22.3	45.14	processed_pseudogene	4.54621e-22	2.6158e-19	7.48384
HTR1A	5-hydroxytryptamine receptor 1A [Source:HGNC Symbol;Acc:HGNC:5286]	ENSG00000178394	3350	5	63957874	63962507	-1	5q12.3	51.9	protein_coding	1.31634e-28	3.2581e-25	8.19349
HTR1B	5-hydroxytryptamine receptor 1B [Source:HGNC Symbol;Acc:HGNC:5287]	ENSG00000135312	3351	6	77460924	77463491	-1	6q14.1	49.42	protein_coding	1.02628e-21	5.80427e-19	7.17828
HTR2C	5-hydroxytryptamine receptor 2C [Source:HGNC Symbol;Acc:HGNC:5295]	ENSG00000147246	0	X	114584078	114910061	1	Xq23	35.04	protein_coding	7.07329e-29	1.35337e-25	7.272
HTR3B	5-hydroxytryptamine receptor 3B [Source:HGNC Symbol;Acc:HGNC:5298]	ENSG00000149305	9177	11	113904796	113949079	1	11q23.2	42.72	protein_coding	1.48816e-24	1.27172e-21	6.73073
HYKK	hydroxylysine kinase [Source:HGNC Symbol;Acc:HGNC:34403]	ENSG00000188266	123688	15	78507564	78537372	1	15q25.1	43.18	protein_coding	3.19801e-27	5.2152e-24	5.78309
IDO2	indoleamine 2,3-dioxygenase 2 [Source:HGNC Symbol;Acc:HGNC:27269]	ENSG00000188676	169355	8	39934614	40016397	1	8p11.21	41.79	protein_coding	3.15796e-33	9.71106e-29	6.70492
IFNA14	interferon alpha 14 [Source:HGNC Symbol;Acc:HGNC:5420]	ENSG00000228083	3448	9	21239002	21240005	-1	9p21.3	39.74	protein_coding	4.17301e-26	3.8296e-23	5.96666
IFNA2	interferon alpha 2 [Source:HGNC Symbol;Acc:HGNC:5423]	ENSG00000188379	3440	9	21384255	21385398	-1	9p21.3	39.77	protein_coding	4.87852e-28	9.15798e-25	5.94499
IFNA4	interferon alpha 4 [Source:HGNC Symbol;Acc:HGNC:5425]	ENSG00000236637	3441	9	21186694	21187671	-1	9p21.3	42.13	protein_coding	1.26455e-25	1.03387e-22	6.76535
IGSF11	immunoglobulin superfamily member 11 [Source:HGNC Symbol;Acc:HGNC:16669]	ENSG00000144847	152404	3	118900557	119146068	-1	3q13.32	38.47	protein_coding	4.82985e-31	1.71027e-27	5.09228
IGSF5	immunoglobulin superfamily member 5 [Source:HGNC Symbol;Acc:HGNC:5952]	ENSG00000183067	150084	21	39745183	39802081	1	21q22.2	42.53	protein_coding	6.32594e-27	7.09865e-24	9.79382
IL13RA2	interleukin 13 receptor subunit alpha 2 [Source:HGNC Symbol;Acc:HGNC:5975]	ENSG00000123496	3598	X	115003975	115019977	-1	Xq23	35.57	protein_coding	6.19039e-28	1.00897e-24	5.69979
IL1RAPL1	interleukin 1 receptor accessory protein like 1 [Source:HGNC Symbol;Acc:HGNC:5996]	ENSG00000169306	11141	X	28587446	29956718	1	Xp21.3	36.16	protein_coding	5.94045e-31	3.09379e-27	7.35564
IL1RAPL2	interleukin 1 receptor accessory protein like 2 [Source:HGNC Symbol;Acc:HGNC:5997]	ENSG00000189108	26280	X	104566199	105767829	1	Xq22.3	37.45	protein_coding	1.23149e-31	9.55967e-28	6.49022
IL2	interleukin 2 [Source:HGNC Symbol;Acc:HGNC:6001]	ENSG00000109471	3558	4	122451470	122456725	-1	4q27	31.96	protein_coding	1.4196e-23	9.38716e-21	8.29425
IL36B	interleukin 36 beta [Source:HGNC Symbol;Acc:HGNC:15564]	ENSG00000136696	27177	2	113022089	113052867	-1	2q14.1	41.28	protein_coding	2.44347e-25	2.56865e-22	6.12065
IL5	interleukin 5 [Source:HGNC Symbol;Acc:HGNC:6016]	ENSG00000113525	3567	5	132541445	132556838	-1	5q31.1	39.54	protein_coding	3.40913e-26	3.8296e-23	5.73567
ILRUNP1	ILRUN pseudogene 1 [Source:HGNC Symbol;Acc:HGNC:54748]	ENSG00000227513	0	2	106344566	106345433	1	2q12.2	50	processed_pseudogene	1.47354e-21	8.34184e-19	8.80729
INHBE	inhibin subunit beta E [Source:HGNC Symbol;Acc:HGNC:24029]	ENSG00000139269	83729	12	57452323	57459280	1	12q13.3	53.48	protein_coding	2.97524e-26	3.8296e-23	7.55799
INSC	INSC spindle orientation adaptor protein [Source:HGNC Symbol;Acc:HGNC:33116]	ENSG00000188487	387755	11	15112424	15247208	1	11p15.2	43.7	protein_coding	3.88793e-33	9.71106e-29	4.93309
JAKMIP2-AS1	JAKMIP2 antisense RNA 1 [Source:HGNC Symbol;Acc:HGNC:27203]	ENSG00000280780	153469	5	147559994	147694827	1	5q32	39.08	lncRNA	2.71337e-20	1.1342e-17	9.77062
KANK4	KN motif and ankyrin repeat domains 4 [Source:HGNC Symbol;Acc:HGNC:27263]	ENSG00000132854	163782	1	62236165	62319434	-1	1p31.3	46.96	protein_coding	5.41649e-29	1.35337e-25	6.49851
KBTBD12	kelch repeat and BTB domain containing 12 [Source:HGNC Symbol;Acc:HGNC:25731]	ENSG00000187715	166348	3	127915232	127987671	1	3q21.3	39.28	protein_coding	3.9614e-25	3.4388e-22	6.74507
KCNAB1	potassium voltage-gated channel subfamily A regulatory beta subunit 1 [Source:HGNC Symbol;Acc:HGNC:6228]	ENSG00000169282	7881	3	156037701	156539138	1	3q25.31	40.33	protein_coding	1.13134e-29	3.41547e-26	5.38527
KCNJ1	potassium inwardly rectifying channel subfamily J member 1 [Source:HGNC Symbol;Acc:HGNC:6255]	ENSG00000151704	3758	11	128836315	128867373	-1	11q24.3	45.77	protein_coding	3.48307e-28	4.72372e-25	6.54955
KCNJ3	potassium inwardly rectifying channel subfamily J member 3 [Source:HGNC Symbol;Acc:HGNC:6264]	ENSG00000162989	3760	2	154697855	154858354	1	2q24.1	34.96	protein_coding	1.64182e-24	1.58992e-21	6.39888
KDM4F	lysine demethylase 4F [Source:HGNC Symbol;Acc:HGNC:52413]	ENSG00000255855	0	11	95049422	95051338	1	11q21	53.57	protein_coding	3.12909e-22	2.20461e-19	8.72613
KIAA1210	KIAA1210 [Source:HGNC Symbol;Acc:HGNC:29218]	ENSG00000250423	57481	X	119078635	119150579	-1	Xq24	42.74	protein_coding	3.65264e-31	1.71027e-27	6.06086
KIAA2012	KIAA2012 [Source:HGNC Symbol;Acc:HGNC:51250]	ENSG00000182329	100652824	2	202073255	202205188	1	2q33.1	44.16	protein_coding	4.70245e-31	1.71027e-27	5.25671
KITLG	KIT ligand [Source:HGNC Symbol;Acc:HGNC:6343]	ENSG00000049130	4254	12	88492793	88580851	-1	12q21.32	36.84	protein_coding	9.13293e-27	1.2205e-23	7.92315
KPNA2P2	karyopherin subunit alpha 2 pseudogene 2 [Source:HGNC Symbol;Acc:HGNC:52872]	ENSG00000228928	0	7	88564793	88566281	-1	7q21.13	43.32	processed_pseudogene	1.73672e-23	9.38716e-21	6.57099
KRT26	keratin 26 [Source:HGNC Symbol;Acc:HGNC:30840]	ENSG00000186393	353288	17	40766238	40772162	-1	17q21.2	38.62	protein_coding	1.14134e-30	5.51851e-27	5.83685
KRT4	keratin 4 [Source:HGNC Symbol;Acc:HGNC:6441]	ENSG00000170477	0	12	52806549	52814116	-1	12q13.13	48.56	protein_coding	7.98066e-29	1.35337e-25	7.03321
KRT8P10	keratin 8 pseudogene 10 [Source:HGNC Symbol;Acc:HGNC:33364]	ENSG00000231203	0	2	183071040	183072486	-1	2q32.1	57.01	processed_pseudogene	3.1726e-23	2.16342e-20	7.19306
KRTAP19-8	keratin associated protein 19-8 [Source:HGNC Symbol;Acc:HGNC:33898]	ENSG00000206102	728299	21	31038159	31038476	-1	21q22.11	49.06	protein_coding	1.47421e-24	1.02511e-21	10.0439
LA16c-60G3.7	single stranded DNA binding protein 3 (SSBP3) pseudogene	ENSG00000213727	0	22	15572089	15573265	-1	22q11.1	53.44	processed_pseudogene	1.74493e-23	9.38716e-21	6.85982
LAD1	ladinin 1 [Source:HGNC Symbol;Acc:HGNC:6472]	ENSG00000159166	3898	1	201380833	201399915	-1	1q32.1	54.89	protein_coding	6.18085e-26	6.52456e-23	6.51076
LGSN	lengsin, lens protein with glutamine synthetase domain [Source:HGNC Symbol;Acc:HGNC:21016]	ENSG00000146166	51557	6	63275951	63319983	-1	6q12	36.89	protein_coding	1.44106e-29	3.41547e-26	7.21586
LHX8	LIM homeobox 8 [Source:HGNC Symbol;Acc:HGNC:28838]	ENSG00000162624	431707	1	75128434	75161533	1	1p31.1	39.78	protein_coding	1.60021e-27	2.29127e-24	6.87542
LINC00293	long intergenic non-protein coding RNA 293 [Source:HGNC Symbol;Acc:HGNC:39078]	ENSG00000253314	497634	8	46822174	46907309	1	8q11.1	42.34	lncRNA	8.40226e-25	5.65014e-22	6.78732
LINC00544	long intergenic non-protein coding RNA 544 [Source:HGNC Symbol;Acc:HGNC:43679]	ENSG00000122043	0	13	29935771	29950488	1	13q12.3	46.73	lncRNA	7.11626e-23	5.67286e-20	7.90382
LINC01118	long intergenic non-protein coding RNA 1118 [Source:HGNC Symbol;Acc:HGNC:49261]	ENSG00000222005	388948	2	46698940	46822804	1	2p21	40.09	lncRNA	2.91259e-26	3.8296e-23	6.11896
LINC01630	long intergenic non-protein coding RNA 1630 [Source:HGNC Symbol;Acc:HGNC:52295]	ENSG00000227115	100287225	18	51346249	51643939	1	18q21.2	40.22	lncRNA	1.43773e-20	6.26818e-18	7.87212
LINGO4	leucine rich repeat and Ig domain containing 4 [Source:HGNC Symbol;Acc:HGNC:31814]	ENSG00000213171	339398	1	151800264	151805419	-1	1q21.3	56.11	protein_coding	2.59168e-25	2.56865e-22	9.13985
LIPG	lipase G, endothelial type [Source:HGNC Symbol;Acc:HGNC:6623]	ENSG00000101670	9388	18	49560699	49599185	1	18q21.1	47.91	protein_coding	5.94924e-26	6.52456e-23	6.01668
LIPK	lipase family member K [Source:HGNC Symbol;Acc:HGNC:23444]	ENSG00000204021	643414	10	88706249	88752776	1	10q23.31	37.16	protein_coding	1.96446e-32	2.35247e-28	6.22739
LMNTD1	lamin tail domain containing 1 [Source:HGNC Symbol;Acc:HGNC:26683]	ENSG00000152936	160492	12	25409307	25648579	-1	12p12.1	38.35	protein_coding	1.46362e-30	5.51851e-27	4.93499
LRP2BP	LRP2 binding protein [Source:HGNC Symbol;Acc:HGNC:25434]	ENSG00000109771	55805	4	185363872	185395924	-1	4q35.1	40.8	protein_coding	7.10563e-21	3.29277e-18	7.951
LRRC17	leucine rich repeat containing 17 [Source:HGNC Symbol;Acc:HGNC:16895]	ENSG00000128606	10234	7	102913000	102945111	1	7q22.1	39.08	protein_coding	2.44251e-29	5.445e-26	5.63721
LRRC30	leucine rich repeat containing 30 [Source:HGNC Symbol;Acc:HGNC:30219]	ENSG00000206422	339291	18	7231089	7232044	1	18p11.23	58.26	protein_coding	1.68293e-21	1.027e-18	8.93065
LRRTM3	leucine rich repeat transmembrane neuronal 3 [Source:HGNC Symbol;Acc:HGNC:19410]	ENSG00000198739	0	10	66926036	67101551	1	10q21.3	35.7	protein_coding	2.05463e-27	2.29127e-24	5.47123
LRTM1	leucine rich repeats and transmembrane domains 1 [Source:HGNC Symbol;Acc:HGNC:25023]	ENSG00000144771	57408	3	54918231	54967088	-1	3p14.3	44.17	protein_coding	8.53776e-24	7.18293e-21	7.72868
LYG2	lysozyme g2 [Source:HGNC Symbol;Acc:HGNC:29615]	ENSG00000185674	254773	2	99242246	99255666	-1	2q11.2	41.7	protein_coding	5.60081e-25	4.55984e-22	6.04318
LYRM4-AS1	LYRM4 antisense RNA 1 [Source:NCBI gene (formerly Entrezgene);Acc:100129461]	ENSG00000272142	0	6	5003774	5045666	1	6p25.1	45.44	lncRNA	9.34123e-27	1.2205e-23	6.14033
MAB21L1	mab-21 like 1 [Source:HGNC Symbol;Acc:HGNC:6757]	ENSG00000180660	4081	13	35473789	35476689	-1	13q13.3	43.95	protein_coding	1.31083e-27	1.88715e-24	7.46696
MAGEA11	MAGE family member A11 [Source:HGNC Symbol;Acc:HGNC:6798]	ENSG00000185247	4110	X	149688228	149717268	1	Xq28	43.37	protein_coding	5.95868e-30	2.40792e-26	9.20986
MAGEA12	MAGE family member A12 [Source:HGNC Symbol;Acc:HGNC:6799]	ENSG00000213401	4111	X	152733757	152737669	1	Xq28	55.18	protein_coding	3.10384e-21	1.9461e-18	7.45686
MAGEA3	MAGE family member A3 [Source:HGNC Symbol;Acc:HGNC:6801]	ENSG00000221867	4102	X	152698767	152702347	1	Xq28	55.91	protein_coding	1.59819e-25	1.34483e-22	8.20827
MAGEA4	MAGE family member A4 [Source:HGNC Symbol;Acc:HGNC:6802]	ENSG00000147381	4103	X	151912495	151925171	1	Xq28	59.14	protein_coding	1.72619e-27	2.29127e-24	6.6579
MAGEB6B	MAGE family member B6B [Source:HGNC Symbol;Acc:HGNC:28824]	ENSG00000232030	0	X	26160601	26161824	1	Xp21.3	50.98	protein_coding	7.37879e-29	1.35337e-25	5.52
MAJIN	membrane anchored junction protein [Source:HGNC Symbol;Acc:HGNC:27441]	ENSG00000168070	283129	11	64937517	64972108	-1	11q13.1	45.15	protein_coding	3.09609e-28	4.72372e-25	6.73829
MAMDC2	MAM domain containing 2 [Source:HGNC Symbol;Acc:HGNC:23673]	ENSG00000165072	256691	9	70043848	70226972	1	9q21.12	40.22	protein_coding	2.0031e-20	8.85645e-18	8.9514
MAOA	monoamine oxidase A [Source:HGNC Symbol;Acc:HGNC:6833]	ENSG00000189221	4128	X	43654907	43746817	1	Xp11.3	40.27	protein_coding	1.86033e-27	2.29127e-24	8.00356
MATN3	matrilin 3 [Source:HGNC Symbol;Acc:HGNC:6909]	ENSG00000132031	0	2	19992052	20012668	-1	2p24.1	42.5	protein_coding	9.82616e-26	9.56024e-23	7.78075
MLF1	myeloid leukemia factor 1 [Source:HGNC Symbol;Acc:HGNC:7125]	ENSG00000178053	4291	3	158571163	158607252	1	3q25.32	37.51	protein_coding	1.36233e-28	3.2581e-25	8.58374
MLPH	melanophilin [Source:HGNC Symbol;Acc:HGNC:29643]	ENSG00000115648	79083	2	237485428	237555322	1	2q37.3	51.32	protein_coding	4.93656e-27	5.79732e-24	5.55469
MMP20	matrix metallopeptidase 20 [Source:HGNC Symbol;Acc:HGNC:7167]	ENSG00000137674	9313	11	102576832	102625332	-1	11q22.2	39.64	protein_coding	6.32795e-35	3.34805e-30	6.17274
MOCOS	molybdenum cofactor sulfurase [Source:HGNC Symbol;Acc:HGNC:18234]	ENSG00000075643	0	18	36187497	36272157	1	18q12.2	42.78	protein_coding	5.78337e-30	2.40792e-26	6.59934
MRAP2	melanocortin 2 receptor accessory protein 2 [Source:HGNC Symbol;Acc:HGNC:21232]	ENSG00000135324	112609	6	84033772	84090881	1	6q14.2	42.29	protein_coding	1.68793e-22	1.02573e-19	7.31677
MRGPRX4	MAS related GPR family member X4 [Source:HGNC Symbol;Acc:HGNC:17617]	ENSG00000179817	117196	11	18172837	18174280	1	11p15.1	52.22	protein_coding	6.94932e-30	2.42078e-26	5.36821
MRGPRX5P	MAS related GPR family member X5, pseudogene [Source:HGNC Symbol;Acc:HGNC:54329]	ENSG00000255536	0	11	18910436	18911396	-1	11p15.1	52.97	unprocessed_pseudogene	9.25006e-24	7.18293e-21	9.95459
MRPL3P1	mitochondrial ribosomal protein L3 pseudogene 1 [Source:HGNC Symbol;Acc:HGNC:29701]	ENSG00000215349	0	13	19304593	19305625	-1	13q12.11	44.05	processed_pseudogene	9.76783e-25	9.68372e-22	6.66255
MS4A12	membrane spanning 4-domains A12 [Source:HGNC Symbol;Acc:HGNC:13370]	ENSG00000071203	54860	11	60492778	60507430	1	11q12.2	39.32	protein_coding	3.69285e-24	2.49143e-21	7.61326
MSTRG	MSTRG	MSTRG	#N/A	MSTRG	MSTRG	MSTRG	MSTRG	MSTRG	MSTRG	MSTRG	6.25005e-33	9.71106e-29	4.91323
MSTRG	MSTRG	MSTRG	#N/A	MSTRG	MSTRG	MSTRG	MSTRG	MSTRG	MSTRG	MSTRG	2.85904e-32	2.35247e-28	5.54428
MSTRG	MSTRG	MSTRG	#N/A	MSTRG	MSTRG	MSTRG	MSTRG	MSTRG	MSTRG	MSTRG	8.91128e-29	2.56825e-25	5.72718
MSTRG	MSTRG	MSTRG	#N/A	MSTRG	MSTRG	MSTRG	MSTRG	MSTRG	MSTRG	MSTRG	3.388e-28	4.72372e-25	7.93683
MSTRG	MSTRG	MSTRG	#N/A	MSTRG	MSTRG	MSTRG	MSTRG	MSTRG	MSTRG	MSTRG	1.41459e-26	1.57105e-23	5.84666
MSTRG	MSTRG	MSTRG	#N/A	MSTRG	MSTRG	MSTRG	MSTRG	MSTRG	MSTRG	MSTRG	3.2503e-26	3.8296e-23	6.49738
MSTRG	MSTRG	MSTRG	#N/A	MSTRG	MSTRG	MSTRG	MSTRG	MSTRG	MSTRG	MSTRG	4.72892e-25	4.29638e-22	6.98942
MSTRG	MSTRG	MSTRG	#N/A	MSTRG	MSTRG	MSTRG	MSTRG	MSTRG	MSTRG	MSTRG	5.00414e-25	4.55984e-22	6.83835
MSTRG	MSTRG	MSTRG	#N/A	MSTRG	MSTRG	MSTRG	MSTRG	MSTRG	MSTRG	MSTRG	6.52083e-25	5.5201e-22	6.07536
MSTRG	MSTRG	MSTRG	#N/A	MSTRG	MSTRG	MSTRG	MSTRG	MSTRG	MSTRG	MSTRG	1.5733e-24	1.27172e-21	7.03603
MSTRG	MSTRG	MSTRG	#N/A	MSTRG	MSTRG	MSTRG	MSTRG	MSTRG	MSTRG	MSTRG	2.64913e-24	1.8307e-21	6.66438
MSTRG	MSTRG	MSTRG	#N/A	MSTRG	MSTRG	MSTRG	MSTRG	MSTRG	MSTRG	MSTRG	3.73858e-24	2.49143e-21	7.06215
MSTRG	MSTRG	MSTRG	#N/A	MSTRG	MSTRG	MSTRG	MSTRG	MSTRG	MSTRG	MSTRG	1.43476e-23	9.38716e-21	6.54454
MSTRG	MSTRG	MSTRG	#N/A	MSTRG	MSTRG	MSTRG	MSTRG	MSTRG	MSTRG	MSTRG	3.41875e-23	2.27363e-20	6.62115
MSTRG	MSTRG	MSTRG	#N/A	MSTRG	MSTRG	MSTRG	MSTRG	MSTRG	MSTRG	MSTRG	8.25085e-23	5.67286e-20	8.36728
MSTRG	MSTRG	MSTRG	#N/A	MSTRG	MSTRG	MSTRG	MSTRG	MSTRG	MSTRG	MSTRG	6.81504e-23	5.67286e-20	7.69423
MSTRG	MSTRG	MSTRG	#N/A	MSTRG	MSTRG	MSTRG	MSTRG	MSTRG	MSTRG	MSTRG	6.66497e-23	5.67286e-20	6.72964
MSTRG	MSTRG	MSTRG	#N/A	MSTRG	MSTRG	MSTRG	MSTRG	MSTRG	MSTRG	MSTRG	7.26309e-18	3.04322e-15	9.72466
MTNR1A	melatonin receptor 1A [Source:HGNC Symbol;Acc:HGNC:7463]	ENSG00000168412	4543	4	186533655	186555567	-1	4q35.2	45.22	protein_coding	2.79912e-28	4.72372e-25	7.12112
MYOC	myocilin [Source:HGNC Symbol;Acc:HGNC:7610]	ENSG00000034971	4653	1	171635417	171652688	-1	1q24.3	45.72	protein_coding	3.27929e-24	2.38364e-21	6.49193
MYOT	myotilin [Source:HGNC Symbol;Acc:HGNC:12399]	ENSG00000120729	9499	5	137867858	137887851	1	5q31.2	36.99	protein_coding	6.85513e-26	6.52456e-23	5.86198
NCOA4P1	nuclear receptor coactivator 4 pseudogene 1 [Source:HGNC Symbol;Acc:HGNC:20022]	ENSG00000258629	0	14	65879592	65881070	-1	14q23.3	46.25	processed_pseudogene	4.10533e-22	2.20461e-19	7.42728
NKAIN3	sodium/potassium transporting ATPase interacting 3 [Source:HGNC Symbol;Acc:HGNC:26829]	ENSG00000185942	286183	8	62248591	63014000	1	8q12.3	37.53	protein_coding	1.91826e-22	1.29432e-19	6.84374
NMBR	neuromedin B receptor [Source:HGNC Symbol;Acc:HGNC:7843]	ENSG00000135577	4829	6	142058330	142147122	-1	6q24.1	35.55	protein_coding	2.23061e-34	7.39955e-30	7.49072
NOX3	NADPH oxidase 3 [Source:HGNC Symbol;Acc:HGNC:7890]	ENSG00000074771	50508	6	155395368	155455839	-1	6q25.3	40.79	protein_coding	2.73584e-34	7.39955e-30	5.33173
NPY2R	neuropeptide Y receptor Y2 [Source:HGNC Symbol;Acc:HGNC:7957]	ENSG00000185149	4887	4	155208636	155217078	1	4q32.1	39.59	protein_coding	6.22998e-25	5.5201e-22	7.24974
NPY5R	neuropeptide Y receptor Y5 [Source:HGNC Symbol;Acc:HGNC:7958]	ENSG00000164129	4889	4	163343892	163351934	1	4q32.2	38.41	protein_coding	1.34613e-32	1.70609e-28	6.26404
NRIP3	nuclear receptor interacting protein 3 [Source:HGNC Symbol;Acc:HGNC:1167]	ENSG00000175352	56675	11	8980576	9004049	-1	11p15.4	42.95	protein_coding	3.08912e-27	5.2152e-24	5.95456
NTS	neurotensin [Source:HGNC Symbol;Acc:HGNC:8038]	ENSG00000133636	4922	12	85874295	85882992	1	12q21.31	29.39	protein_coding	4.68631e-28	7.16317e-25	7.92168
NWD1	NACHT and WD repeat domain containing 1 [Source:HGNC Symbol;Acc:HGNC:27619]	ENSG00000188039	284434	19	16719847	16817963	1	19p13.11	48.08	protein_coding	3.3588e-29	8.98496e-26	5.4482
ODAM	odontogenic, ameloblast associated [Source:HGNC Symbol;Acc:HGNC:26043]	ENSG00000109205	54959	4	70195725	70204576	1	4q13.3	32.95	protein_coding	2.00715e-29	4.49505e-26	5.81327
OR10A7	olfactory receptor family 10 subfamily A member 7 [Source:HGNC Symbol;Acc:HGNC:15329]	ENSG00000179919	121364	12	55221025	55221975	1	12q13.2	44.27	protein_coding	1.92594e-31	9.55967e-28	5.47583
OR10AB1P	olfactory receptor family 10 subfamily AB member 1 pseudogene [Source:HGNC Symbol;Acc:HGNC:14804]	ENSG00000176716	0	11	7726436	7729684	1	11p15.4	38.04	transcribed_unprocessed_pseudogene	2.67664e-27	5.2152e-24	7.43328
OR10G7	olfactory receptor family 10 subfamily G member 7 [Source:HGNC Symbol;Acc:HGNC:14842]	ENSG00000182634	390265	11	124036013	124041325	-1	11q24.2	37.47	protein_coding	2.74795e-23	1.98269e-20	7.08144
OR10S1	olfactory receptor family 10 subfamily S member 1 [Source:HGNC Symbol;Acc:HGNC:14807]	ENSG00000196248	219873	11	123976661	123977781	-1	11q24.1	54.06	protein_coding	1.2133e-27	1.88715e-24	7.09604
OR10X1	olfactory receptor family 10 subfamily X member 1 [Source:HGNC Symbol;Acc:HGNC:14995]	ENSG00000279111	128367	1	158578919	158579899	-1	1q23.1	44.34	protein_coding	4.06206e-26	3.8296e-23	6.05877
OR2K2	olfactory receptor family 2 subfamily K member 2 [Source:HGNC Symbol;Acc:HGNC:8264]	ENSG00000171133	26248	9	111327229	111330224	-1	9q31.3	38.25	protein_coding	3.36666e-31	1.71027e-27	8.23781
OR2M4	olfactory receptor family 2 subfamily M member 4 [Source:HGNC Symbol;Acc:HGNC:8270]	ENSG00000171180	26245	1	248231417	248244679	1	1q44	37.35	protein_coding	8.01105e-25	5.52494e-22	7.91609
OR4C5	olfactory receptor family 4 subfamily C member 5 [Source:HGNC Symbol;Acc:HGNC:14702]	ENSG00000176540	79346	11	48365485	48366465	-1	11p11.2	44.95	protein_coding	1.02516e-25	1.03387e-22	6.24786
OR4D11	olfactory receptor family 4 subfamily D member 11 [Source:HGNC Symbol;Acc:HGNC:15174]	ENSG00000176200	219986	11	59503576	59504511	1	11q12.1	49.68	protein_coding	1.45671e-30	5.51851e-27	5.36882
OR51E1	olfactory receptor family 51 subfamily E member 1 [Source:HGNC Symbol;Acc:HGNC:15194]	ENSG00000180785	143503	11	4643420	4655488	1	11p15.4	43.44	protein_coding	2.79578e-25	2.56865e-22	9.20991
OR51S1	olfactory receptor family 51 subfamily S member 1 [Source:HGNC Symbol;Acc:HGNC:15204]	ENSG00000176922	119692	11	4848237	4849208	-1	11p15.4	52.78	protein_coding	1.18773e-22	7.0235e-20	7.01866
OR52A4P	olfactory receptor family 52 subfamily A member 4 pseudogene [Source:HGNC Symbol;Acc:HGNC:19579]	ENSG00000205494	0	11	5120621	5124513	-1	11p15.4	38.81	transcribed_unprocessed_pseudogene	8.90238e-25	7.05669e-22	6.32143
OR52B6	olfactory receptor family 52 subfamily B member 6 [Source:HGNC Symbol;Acc:HGNC:15211]	ENSG00000187747	340980	11	5580877	5581884	1	11p15.4	49.31	protein_coding	1.81305e-29	4.01605e-26	6.37589
OR52E5	olfactory receptor family 52 subfamily E member 5 [Source:HGNC Symbol;Acc:HGNC:15214]	ENSG00000277932	390082	11	5893208	5902730	1	11p15.4	37.61	protein_coding	4.02446e-28	7.16317e-25	5.92826
OR5F1	olfactory receptor family 5 subfamily F member 1 [Source:HGNC Symbol;Acc:HGNC:8343]	ENSG00000149133	338674	11	55993681	55994625	-1	11q12.1	45.71	protein_coding	1.6524e-32	2.35247e-28	8.17884
OR5H14	olfactory receptor family 5 subfamily H member 14 [Source:HGNC Symbol;Acc:HGNC:31286]	ENSG00000236032	403273	3	98147479	98156614	1	3q11.2	36.08	protein_coding	3.11755e-32	2.35247e-28	8.22203
OR6C2	olfactory receptor family 6 subfamily C member 2 [Source:HGNC Symbol;Acc:HGNC:15436]	ENSG00000179695	341416	12	55444069	55453347	1	12q13.2	35.01	protein_coding	6.54012e-24	4.83803e-21	6.39268
OR7A17	olfactory receptor family 7 subfamily A member 17 [Source:HGNC Symbol;Acc:HGNC:8363]	ENSG00000185385	26333	19	14878203	14886132	-1	19p13.12	40.69	protein_coding	7.58942e-22	3.9969e-19	8.53736
OR7E111FP	olfactory receptor family 7 subfamily E member 111F pseudogene [Source:HGNC Symbol;Acc:HGNC:55115]	ENSG00000250804	0	4	8981436	8982360	1	4p16.1	48.43	unprocessed_pseudogene	1.68503e-20	7.31205e-18	8.43329
OR7E115P	olfactory receptor family 7 subfamily E member 115 pseudogene [Source:HGNC Symbol;Acc:HGNC:15127]	ENSG00000182531	0	10	15007861	15008884	-1	10p13	47.95	unprocessed_pseudogene	4.86009e-23	3.19083e-20	9.23378
OR7E121P	olfactory receptor family 7 subfamily E member 121 pseudogene [Source:HGNC Symbol;Acc:HGNC:15049]	ENSG00000244222	0	3	75598652	75599673	-1	3p12.3	47.65	unprocessed_pseudogene	3.47773e-24	2.38364e-21	8.41526
OR7E122P	olfactory receptor family 7 subfamily E member 122 pseudogene [Source:HGNC Symbol;Acc:HGNC:15050]	ENSG00000215160	0	3	8682943	8693701	1	3p25.3	43.94	transcribed_unprocessed_pseudogene	1.48884e-21	8.34184e-19	7.19561
OR7E5P	olfactory receptor family 7 subfamily E member 5 pseudogene [Source:HGNC Symbol;Acc:HGNC:8435]	ENSG00000214880	0	11	55979398	55980103	-1	11q12.1	47.17	unprocessed_pseudogene	5.18556e-22	2.6158e-19	6.82532
OR8B3	olfactory receptor family 8 subfamily B member 3 [Source:HGNC Symbol;Acc:HGNC:8472]	ENSG00000284609	390271	11	124395534	124399024	-1	11q24.2	39.42	protein_coding	3.12463e-27	5.2152e-24	6.08174
OR8F1P	olfactory receptor family 8 subfamily F member 1 pseudogene [Source:HGNC Symbol;Acc:HGNC:14691]	ENSG00000239426	0	11	124207183	124208112	1	11q24.2	45.91	unprocessed_pseudogene	2.19174e-24	1.58992e-21	6.51497
ORC6	origin recognition complex subunit 6 [Source:HGNC Symbol;Acc:HGNC:17151]	ENSG00000091651	23594	16	46689643	46698394	1	16q11.2	44.16	protein_coding	4.96749e-29	1.35337e-25	5.63897
OTX2	orthodenticle homeobox 2 [Source:HGNC Symbol;Acc:HGNC:8522]	ENSG00000165588	5015	14	56799905	56816693	-1	14q22.3	45.57	protein_coding	1.20549e-20	6.26818e-18	7.35818
PAGE3	PAGE family member 3 [Source:HGNC Symbol;Acc:HGNC:4110]	ENSG00000204279	0	X	55258415	55264916	-1	Xp11.21	34.42	protein_coding	1.0571e-21	5.80427e-19	7.70702
PARP1P1	poly(ADP-ribose) polymerase 1 pseudogene 1 [Source:HGNC Symbol;Acc:HGNC:275]	ENSG00000227105	0	13	110936759	110939784	1	13q34	50.63	processed_pseudogene	3.71586e-25	3.4388e-22	6.61375
PAXBP1-AS1	PAXBP1 antisense RNA 1 [Source:HGNC Symbol;Acc:HGNC:39603]	ENSG00000238197	100506215	21	32728094	32747065	1	21q22.11	38.77	lncRNA	1.28502e-33	5.89288e-29	5.83688
PBK	PDZ binding kinase [Source:HGNC Symbol;Acc:HGNC:18282]	ENSG00000168078	55872	8	27809624	27838082	-1	8p21.1	37.24	protein_coding	4.08191e-22	2.20461e-19	7.18179
PCDHB1	protocadherin beta 1 [Source:HGNC Symbol;Acc:HGNC:8680]	ENSG00000171815	29930	5	141051374	141059346	1	5q31.3	39.96	protein_coding	4.43687e-27	5.79732e-24	6.3022
PCSK1	proprotein convertase subtilisin/kexin type 1 [Source:HGNC Symbol;Acc:HGNC:8743]	ENSG00000175426	5122	5	96390333	96434143	-1	5q15	39.92	protein_coding	2.84416e-34	2.08816e-29	5.34884
PDCD1LG2	programmed cell death 1 ligand 2 [Source:HGNC Symbol;Acc:HGNC:18731]	ENSG00000197646	80380	9	5510531	5571282	1	9p24.1	40.55	protein_coding	2.62108e-29	6.7503e-26	5.42481
PDE11A	MSTRG	ENSG00000284741	#N/A	MSTRG	MSTRG	MSTRG	MSTRG	MSTRG	MSTRG	MSTRG	3.20571e-20	1.34141e-17	10.0517
PDGFRL	platelet derived growth factor receptor like [Source:HGNC Symbol;Acc:HGNC:8805]	ENSG00000104213	5157	8	17576433	17644071	1	8p22	44.54	protein_coding	8.7317e-32	8.48996e-28	8.93917
PDLIM3	PDZ and LIM domain 3 [Source:HGNC Symbol;Acc:HGNC:20767]	ENSG00000154553	27295	4	185500660	185535507	-1	4q35.1	39.95	protein_coding	7.52016e-28	1.38655e-24	5.76004
PGBD5	piggyBac transposable element derived 5 [Source:HGNC Symbol;Acc:HGNC:19405]	ENSG00000177614	0	1	230314490	230426332	-1	1q42.13	48.33	protein_coding	7.5729e-23	5.67286e-20	7.2889
PGM5P2	phosphoglucomutase 5 pseudogene 2 [Source:HGNC Symbol;Acc:HGNC:18965]	ENSG00000277778	595135	9	41006999	41074957	-1	9p11.2	38.68	transcribed_unprocessed_pseudogene	2.38045e-27	4.79683e-24	6.18564
PHF24	PHD finger protein 24 [Source:HGNC Symbol;Acc:HGNC:29180]	ENSG00000122733	23349	9	34957608	34982544	1	9p13.3	47.82	protein_coding	4.53518e-25	4.29638e-22	6.08325
PHYHIP	phytanoyl-CoA 2-hydroxylase interacting protein [Source:HGNC Symbol;Acc:HGNC:16865]	ENSG00000168490	9796	8	22219703	22232101	-1	8p21.3	56.62	protein_coding	8.84678e-22	5.38637e-19	7.434
PIK3R3	phosphoinositide-3-kinase regulatory subunit 3 [Source:HGNC Symbol;Acc:HGNC:8981]	ENSG00000117461	8503	1	46040140	46133036	-1	1p34.1	40.27	protein_coding	3.6023e-30	1.60941e-26	5.43333
PLA2G4F	phospholipase A2 group IVF [Source:HGNC Symbol;Acc:HGNC:27396]	ENSG00000168907	255189	15	42139034	42156636	-1	15q15.1	56.19	protein_coding	5.19626e-33	9.71106e-29	4.88589
PLD5	phospholipase D family member 5 [Source:HGNC Symbol;Acc:HGNC:26879]	ENSG00000180287	200150	1	242082986	242524697	-1	1q43	40.38	protein_coding	1.96176e-26	2.98129e-23	7.1841
PNLIPRP3	pancreatic lipase related protein 3 [Source:HGNC Symbol;Acc:HGNC:23492]	ENSG00000203837	119548	10	116427847	116477957	1	10q25.3	38.55	protein_coding	1.49968e-29	3.41547e-26	6.624
PNPT1P1	polyribonucleotide nucleotidyltransferase 1 pseudogene 1 [Source:HGNC Symbol;Acc:HGNC:44468]	ENSG00000229241	0	3	3981981	3984295	-1	3p26.2	39.14	processed_pseudogene	4.82439e-26	4.8995e-23	9.26964
POU1F1	POU class 1 homeobox 1 [Source:HGNC Symbol;Acc:HGNC:9210]	ENSG00000064835	5449	3	87259404	87276584	-1	3p11.2	32.38	protein_coding	1.88193e-26	2.98129e-23	5.97971
PPIAP15	peptidylprolyl isomerase A pseudogene 15 [Source:HGNC Symbol;Acc:HGNC:9268]	ENSG00000244196	0	3	109471329	109471812	-1	3q13.13	46.69	processed_pseudogene	2.04014e-24	1.58992e-21	7.37736
PPIAP23	peptidylprolyl isomerase A pseudogene 23 [Source:HGNC Symbol;Acc:HGNC:39268]	ENSG00000214178	0	13	91272081	91272577	-1	13q31.3	48.69	processed_pseudogene	3.64413e-24	2.49143e-21	7.17572
PPIAP33	peptidylprolyl isomerase A pseudogene 33 [Source:HGNC Symbol;Acc:HGNC:49752]	ENSG00000178654	0	9	7597823	7598377	1	9p24.1	49.37	processed_pseudogene	5.71383e-26	4.8995e-23	5.88922
PPIAP74	peptidylprolyl isomerase A pseudogene 74 [Source:HGNC Symbol;Acc:HGNC:53698]	ENSG00000220343	0	3	167065831	167066320	1	3q26.1	48.78	processed_pseudogene	2.11981e-27	2.29127e-24	6.179
PPIAP77	peptidylprolyl isomerase A pseudogene 77 [Source:HGNC Symbol;Acc:HGNC:53701]	ENSG00000249092	0	5	42892319	42892817	-1	5p12	47.29	processed_pseudogene	1.35326e-23	9.38716e-21	6.68131
PPM1E	protein phosphatase, Mg2+/Mn2+ dependent 1E [Source:HGNC Symbol;Acc:HGNC:19322]	ENSG00000175175	22843	17	58755854	58985179	1	17q22	39.61	protein_coding	1.53088e-29	3.41547e-26	5.06338
PPP5D1	PPP5 tetratricopeptide repeat domain containing 1, pseudogene [Source:HGNC Symbol;Acc:HGNC:44209]	ENSG00000230510	100506012	19	46480788	46601200	-1	19q13.32	47.39	transcribed_unprocessed_pseudogene	1.18362e-32	1.70609e-28	5.03519
PRELP	proline and arginine rich end leucine rich repeat protein [Source:HGNC Symbol;Acc:HGNC:9357]	ENSG00000188783	5549	1	203475806	203491352	1	1q32.1	50	protein_coding	4.50045e-27	5.79732e-24	6.3337
PRKAA2	protein kinase AMP-activated catalytic subunit alpha 2 [Source:HGNC Symbol;Acc:HGNC:9377]	ENSG00000162409	5563	1	56645314	56715335	1	1p32.2	36.6	protein_coding	7.82372e-29	1.35337e-25	6.71805
PRPF38AP2	PRP38 domain containing A pseudogene 2 [Source:HGNC Symbol;Acc:HGNC:44693]	ENSG00000236582	0	10	17577362	17578212	1	10p12.33	47.36	processed_pseudogene	1.67833e-21	1.027e-18	7.31232
PRSS37	serine protease 37 [Source:HGNC Symbol;Acc:HGNC:29211]	ENSG00000165076	136242	7	141836300	141841487	-1	7q34	41.54	protein_coding	1.51309e-29	3.41547e-26	5.33019
PSG4	pregnancy specific beta-1-glycoprotein 4 [Source:HGNC Symbol;Acc:HGNC:9521]	ENSG00000243137	5672	19	43192702	43207299	-1	19q13.31	47.18	protein_coding	5.30287e-31	3.09379e-27	5.33973
PSG6	pregnancy specific beta-1-glycoprotein 6 [Source:HGNC Symbol;Acc:HGNC:9523]	ENSG00000170848	5675	19	42902086	42919563	-1	19q13.31	45.56	protein_coding	1.52115e-28	3.2581e-25	5.55732
PTN	pleiotrophin [Source:HGNC Symbol;Acc:HGNC:9630]	ENSG00000105894	5764	7	137227341	137343774	-1	7q33	38.23	protein_coding	4.57117e-25	4.29638e-22	6.04931
RBBP4P4	RBBP4 pseudogene 4 [Source:HGNC Symbol;Acc:HGNC:42371]	ENSG00000214561	0	6	58119741	58121029	-1	6p11.2	44.45	processed_pseudogene	8.07972e-22	3.9969e-19	8.18042
RBMXP1	RBMX pseudogene 1 [Source:HGNC Symbol;Acc:HGNC:9911]	ENSG00000216835	0	6	48213604	48214794	-1	6p12.3	45.84	processed_pseudogene	1.51344e-25	1.34483e-22	5.9957
RFX4	regulatory factor X4 [Source:HGNC Symbol;Acc:HGNC:9985]	ENSG00000111783	5992	12	106583004	106762803	1	12q23.3	42.7	protein_coding	6.92301e-32	8.48996e-28	5.79988
RFX8	regulatory factor X8 [Source:HGNC Symbol;Acc:HGNC:37253]	ENSG00000196460	731220	2	101397359	101475112	-1	2q11.2	45.3	protein_coding	4.9809e-32	3.15262e-28	6.69348
RGS17	regulator of G protein signaling 17 [Source:HGNC Symbol;Acc:HGNC:14088]	ENSG00000091844	26575	6	153004459	153131282	-1	6q25.2	37.44	protein_coding	5.72518e-26	4.8995e-23	7.36655
RGS4	regulator of G protein signaling 4 [Source:HGNC Symbol;Acc:HGNC:10000]	ENSG00000117152	5999	1	163068775	163076802	1	1q23.3	39.47	protein_coding	5.20911e-25	4.55984e-22	6.01644
RGS5	regulator of G protein signaling 5 [Source:HGNC Symbol;Acc:HGNC:10001]	ENSG00000143248	8490	1	163111121	163321791	-1	1q23.3	37.67	protein_coding	1.88214e-22	1.29432e-19	7.16089
RGS7BP	regulator of G protein signaling 7 binding protein [Source:HGNC Symbol;Acc:HGNC:23271]	ENSG00000186479	401190	5	64506015	64612319	1	5q12.3	39.06	protein_coding	1.4129e-27	2.29127e-24	6.71795
RHCG	Rh family C glycoprotein [Source:HGNC Symbol;Acc:HGNC:18140]	ENSG00000140519	51458	15	89471398	89496589	-1	15q26.1	52.18	protein_coding	1.61771e-25	1.77118e-22	5.93848
RHOJ	ras homolog family member J [Source:HGNC Symbol;Acc:HGNC:688]	ENSG00000126785	57381	14	63204114	63293508	1	14q23.2	40.34	protein_coding	6.37403e-27	7.09865e-24	5.77344
ROR1	receptor tyrosine kinase like orphan receptor 1 [Source:HGNC Symbol;Acc:HGNC:10256]	ENSG00000185483	4919	1	63774017	64181498	1	1p31.3	40.97	protein_coding	2.74079e-32	2.35247e-28	4.93507
RORB	RAR related orphan receptor B [Source:HGNC Symbol;Acc:HGNC:10259]	ENSG00000198963	6096	9	74497335	74693177	1	9q21.13	37.74	protein_coding	4.69292e-29	1.28594e-25	6.0699
RP1-100J12.1	novel transcript, antisense to USP16	ENSG00000273254	0	21	29024255	29024890	-1	21q21.3	53.46	lncRNA	1.46679e-29	3.41547e-26	5.29731
RP11-101E19.8	similar to zinc finger protein 682	ENSG00000228984	0	8	46784800	46785928	1	8q11.1	35.25	processed_pseudogene	3.97409e-31	1.71027e-27	6.43018
RP11-119H12.4	TAF4b RNA polymerase II, TATA box binding protein (TBP)-associated factor, 105kDa (TAF4B) pseudogene	ENSG00000234841	0	4	112826307	112827607	1	4q25	41.2	processed_pseudogene	3.52285e-29	8.98496e-26	7.15335
RP11-160H12.3	suppressor of cytokine signaling 6 (SOCS6) pseudogene	ENSG00000254629	0	11	83789977	83791578	-1	11q14.1	46.25	processed_pseudogene	2.97e-27	5.2152e-24	6.74752
RP11-163O19.16	tripartite motif-containing pseudogene	ENSG00000265973	0	11	49843488	49846533	-1	11p11.12	35.42	unprocessed_pseudogene	4.42889e-25	3.44858e-22	9.37992
RP11-23B15.5	novel transcript, sense intronic to TRMO	ENSG00000287070	0	9	97921590	97922181	-1	9q22.33	43.41	lncRNA	5.12684e-22	2.6158e-19	7.27064
RP11-259P15.4	ring finger protein 13 (RNF13) pseudogene	ENSG00000242068	0	3	180772750	180773914	-1	3q26.33	38.28	processed_pseudogene	7.27236e-21	3.29277e-18	7.62325
RP11-274B18.3	dermatan sulfate epimerase (DSE) pseudogene	ENSG00000224025	0	9	68609125	68611984	1	9q21.11	46.68	processed_pseudogene	5.04858e-30	2.40792e-26	5.46237
RP11-313I2.5	Cdon homolog (mouse) (CDON) pseudogene	ENSG00000255540	0	11	89731017	89734782	1	11q14.3	43.04	processed_pseudogene	1.83827e-24	1.58992e-21	6.54051
RP11-317B7.2	pseudogene similar to part of HBS1-like	ENSG00000249006	0	4	2088718	2090617	-1	4p16.3	36.89	processed_pseudogene	1.04235e-23	7.18293e-21	6.77752
RP1-131F15.2	T-cell activation leucine repeat-rich protein (TA-LRRP) pseudogene	ENSG00000237115	0	6	131825981	131828413	-1	6q23.2	43.9	processed_pseudogene	7.1359e-35	6.41702e-30	7.3183
RP11-320A16.1	capping protein (actin filament) muscle Z-line, alpha 2 (CAPZA2) pseudogene	ENSG00000261549	0	15	88989519	88990245	-1	15q26.1	38.38	processed_pseudogene	2.85389e-21	1.3429e-18	8.50977
RP11-329A14.1	amyotrophic lateral sclerosis 2 (juvenile) chromosome region, candidate 2 (ALS2CR2) pseudogene	ENSG00000235105	0	1	48435967	48437223	1	1p33	43.28	processed_pseudogene	3.4698e-24	2.38364e-21	7.65015
RP11-346J10.3	POM121 transmembrane nucleoporin (POM121) pseudogene	ENSG00000273957	0	5	100388853	100389938	1	5q21.1	59.48	unprocessed_pseudogene	7.62596e-29	1.35337e-25	5.4556
RP11-348N17.2	novel ankyrin repeat domain 20 family member pseudogene	ENSG00000288694	0	9	64071909	64118145	1	9q13	36.71	unprocessed_pseudogene	2.67151e-30	1.32704e-26	5.58198
RP11-353J17.5	novel transcript	ENSG00000284800	0	X	102360395	102471812	-1	Xq22.1	42.23	protein_coding	8.14821e-25	5.52494e-22	7.75219
RP11-360F5.1	novel transcript	ENSG00000249207	0	4	39066974	39182258	-1	4p14	38.17	lncRNA	8.82977e-28	1.78625e-24	8.26657
RP11-365F18.3	Male-specific lethal-3 homolog 1 (Msl3l1) pseudogene	ENSG00000239254	0	7	139172516	139174266	-1	7q34	44.43	processed_pseudogene	1.04583e-28	3.2581e-25	9.16729
RP11-377D9.1	ribosomal protein S26 (RPS26) pseudogene	ENSG00000243129	0	12	13021260	13021606	-1	12p13.1	49.86	processed_pseudogene	7.05697e-19	3.2935e-16	8.0401
RP11-44N12.4	RNA binding motif protein 4 family pseudogene	ENSG00000253415	0	8	98904603	98905671	-1	8q22.2	50.42	processed_pseudogene	1.26725e-24	1.02511e-21	7.62916
RP11-466J24.1	piggyBac transposable element derived 3 (PGBD3) pseudogene	ENSG00000251501	0	4	43586328	43588097	1	4p13	40.23	processed_pseudogene	1.04519e-26	1.57105e-23	6.64431
RP11-471N19.1	piggyBac transposable element derived 3 (PGBD3) pseudogene	ENSG00000257308	0	12	61231159	61232937	-1	12q14.1	40.08	processed_pseudogene	1.08206e-26	1.57105e-23	7.43038
RP11-487E13.1	novel transcript	ENSG00000249008	0	4	177242539	177248773	-1	4q34.3	36.62	lncRNA	4.08191e-20	1.78033e-17	7.48088
RP11-512F24.1	heterogeneous nuclear ribonucleoprotein A3 (hnRNPA3) pseudogene	ENSG00000232499	0	1	113449700	113450728	1	1p13.2	44.31	processed_pseudogene	6.24937e-29	1.35337e-25	5.21788
RP11-529G21.3	pseudogene similar to KIAA1328	ENSG00000241671	0	3	153129074	153129640	-1	3q25.2	44.09	processed_pseudogene	3.63399e-24	2.49143e-21	6.19878
RP11-618I10.2	UDP glucuronosyltransferase 2 family pseudogene	ENSG00000250612	0	4	69346609	69358177	1	4q13.2	33.43	processed_pseudogene	2.45356e-25	2.56865e-22	6.25493
RP11-66B24.4	ALDH1A3 antisense RNA 1 [Source:HGNC Symbol;Acc:HGNC:55416]	ENSG00000259583	101927751	15	100892343	100919391	-1	15q26.3	48.3	lncRNA	4.30046e-25	3.44858e-22	7.29247
RP11-703I16.3	telomeric repeat binding factor (NIMA-interacting) 1 (TERF1) pseudogene	ENSG00000266995	0	18	12040101	12040300	-1	18p11.21	35	processed_pseudogene	6.32721e-21	3.155e-18	7.4426
RP11-760D2.13	zinc finger protein 195 (ZNF195) pseudogene	ENSG00000278205	0	7	56462536	56467771	1	7p11.2	34.45	unprocessed_pseudogene	1.81521e-26	2.87804e-23	8.04801
RP1-59B16.1	interferon stimulated exonuclease gene 20kDa-like 2 (ISG20L2) pseudogene	ENSG00000220748	0	6	23971879	23972941	1	6p22.3	49.48	processed_pseudogene	1.5313e-24	1.27172e-21	7.09543
RP3-326L13.2	TEC	ENSG00000279437	0	X	83506023	83509214	-1	Xq21.1	47.96	TEC	6.97907e-22	3.33029e-19	9.15462
RP3-359N14.1	chromatin assembly factor 1, p60 subunit B (CHAF1B) pseudogene	ENSG00000219088	0	6	105666326	105667998	1	6q21	47.76	processed_pseudogene	2.21411e-27	2.29127e-24	6.72016
RP3-528L19.1	novel transcript, antisense to SGK1	ENSG00000286887	0	6	134296301	134304297	1	6q23.2	46.64	lncRNA	1.64301e-23	9.38716e-21	8.48867
RSPH1	radial spoke head component 1 [Source:HGNC Symbol;Acc:HGNC:12371]	ENSG00000160188	89765	21	42472486	42496246	-1	21q22.3	46	protein_coding	1.27443e-27	1.88715e-24	5.84794
RSPO3	R-spondin 3 [Source:HGNC Symbol;Acc:HGNC:20866]	ENSG00000146374	84870	6	127118671	127199481	1	6q22.33	36.02	protein_coding	2.92572e-22	1.64697e-19	7.55738
SAGE2P	sarcoma antigen 2, pseudogene [Source:HGNC Symbol;Acc:HGNC:51337]	ENSG00000198022	0	X	135673591	135686151	-1	Xq26.3	39.56	unprocessed_pseudogene	7.46814e-28	1.38655e-24	6.77539
SAXO2	stabilizer of axonemal microtubules 2 [Source:HGNC Symbol;Acc:HGNC:33727]	ENSG00000188659	283726	15	82262810	82284930	1	15q25.2	37.38	protein_coding	2.66806e-28	4.72372e-25	6.89783
SCGN	secretagogin, EF-hand calcium binding protein [Source:HGNC Symbol;Acc:HGNC:16941]	ENSG00000079689	10590	6	25652201	25701783	1	6p22.2	39.57	protein_coding	3.38764e-24	2.38364e-21	7.82563
SCIN	scinderin [Source:HGNC Symbol;Acc:HGNC:21695]	ENSG00000006747	85477	7	12570577	12660182	1	7p21.3	38.46	protein_coding	3.65538e-32	3.15262e-28	5.04024
SCOC	short coiled-coil protein [Source:HGNC Symbol;Acc:HGNC:20335]	ENSG00000153130	60592	4	140257286	140385728	1	4q31.1	40.94	protein_coding	4.81757e-28	7.17925e-25	6.66707
SDC1	syndecan 1 [Source:HGNC Symbol;Acc:HGNC:10658]	ENSG00000115884	6382	2	20200797	20225433	-1	2p24.1	57.56	protein_coding	4.10679e-21	2.09462e-18	8.03538
SDR9C7	short chain dehydrogenase/reductase family 9C member 7 [Source:HGNC Symbol;Acc:HGNC:29958]	ENSG00000170426	121214	12	56923133	56934408	-1	12q13.3	47.72	protein_coding	8.11662e-25	5.52494e-22	7.30007
SELE	selectin E [Source:HGNC Symbol;Acc:HGNC:10718]	ENSG00000007908	6401	1	169722640	169764705	-1	1q24.2	39.36	protein_coding	5.99891e-28	1.00897e-24	5.59668
SELENOP	selenoprotein P [Source:HGNC Symbol;Acc:HGNC:10751]	ENSG00000250722	6414	5	42799880	42887392	-1	5p12	39.07	protein_coding	3.55187e-24	2.38364e-21	6.44364
SEPHS1P4	selenophosphate synthetase 1 pseudogene 4 [Source:HGNC Symbol;Acc:HGNC:42169]	ENSG00000230146	0	X	73769248	73770423	1	Xq13.2	49.66	processed_pseudogene	5.34622e-23	3.39589e-20	7.03212
SERPINB12	serpin family B member 12 [Source:HGNC Symbol;Acc:HGNC:14220]	ENSG00000166634	89777	18	63542369	63569329	1	18q21.33	39.65	protein_coding	1.00366e-30	5.51851e-27	6.14754
SERPINB7	serpin family B member 7 [Source:HGNC Symbol;Acc:HGNC:13902]	ENSG00000166396	8710	18	63752935	63805376	1	18q21.33	37.32	protein_coding	3.0639e-26	3.8296e-23	6.18082
SETSIP	SET like protein [Source:HGNC Symbol;Acc:HGNC:42937]	ENSG00000230667	0	1	92074533	92075411	-1	1p22.1	40.84	protein_coding	8.91104e-24	7.18293e-21	7.63895
SFTPA2	surfactant protein A2 [Source:HGNC Symbol;Acc:HGNC:10799]	ENSG00000185303	729238	10	79555852	79560407	-1	10q22.3	54.68	protein_coding	2.34439e-28	4.72372e-25	6.94382
SH2D6	SH2 domain containing 6 [Source:HGNC Symbol;Acc:HGNC:30439]	ENSG00000152292	284948	2	85418714	85437029	1	2p11.2	54.63	protein_coding	2.38402e-25	2.56865e-22	6.94341
SHC4	SHC adaptor protein 4 [Source:HGNC Symbol;Acc:HGNC:16743]	ENSG00000185634	0	15	48823741	48963919	-1	15q21.1	39.98	protein_coding	8.08383e-27	1.20077e-23	5.90274
SLC13A1	solute carrier family 13 member 1 [Source:HGNC Symbol;Acc:HGNC:10916]	ENSG00000081800	6561	7	123113531	123199972	-1	7q31.32	35.73	protein_coding	1.3842e-31	9.55967e-28	5.70854
SLC16A2	solute carrier family 16 member 2 [Source:HGNC Symbol;Acc:HGNC:10923]	ENSG00000147100	0	X	74421493	74533917	1	Xq13.2	43.59	protein_coding	2.06971e-24	1.58992e-21	7.62497
SLC25A15P2	solute carrier family 25 member 15 pseudogene 2 [Source:HGNC Symbol;Acc:HGNC:39843]	ENSG00000237164	0	13	19411231	19416188	1	13q12.11	45.56	unprocessed_pseudogene	6.02457e-19	2.61226e-16	8.02366
SLC25A38P1	solute carrier family 25 member 38 pseudogene 1 [Source:HGNC Symbol;Acc:HGNC:43858]	ENSG00000229785	0	1	172748560	172749502	1	1q24.3	49.52	processed_pseudogene	2.14739e-21	1.12382e-18	8.28377
SLC25A5P7	solute carrier family 25 member 5 pseudogene 7 [Source:HGNC Symbol;Acc:HGNC:513]	ENSG00000218180	0	6	121653795	121654690	1	6q22.31	49	processed_pseudogene	5.73811e-26	4.8995e-23	11.4053
SLC26A5	solute carrier family 26 member 5 [Source:HGNC Symbol;Acc:HGNC:9359]	ENSG00000170615	375611	7	103352730	103446207	-1	7q22.1	40.34	protein_coding	6.20214e-36	4.7246e-31	5.41819
SLC2A12	solute carrier family 2 member 12 [Source:HGNC Symbol;Acc:HGNC:18067]	ENSG00000146411	154091	6	133987581	134052624	-1	6q23.2	40.88	protein_coding	1.3855e-27	2.2253e-24	6.02171
SLC36A2	solute carrier family 36 member 2 [Source:HGNC Symbol;Acc:HGNC:18762]	ENSG00000186335	153201	5	151314972	151347590	-1	5q33.1	43.16	protein_coding	5.14078e-28	9.15798e-25	5.74785
SLC4A9	solute carrier family 4 member 9 [Source:HGNC Symbol;Acc:HGNC:11035]	ENSG00000113073	83697	5	140360194	140375141	1	5q31.3	51.3	protein_coding	6.92045e-24	4.83803e-21	6.73148
SLC6A2	solute carrier family 6 member 2 [Source:HGNC Symbol;Acc:HGNC:11048]	ENSG00000103546	6530	16	55655988	55707645	1	16q12.2	48.17	protein_coding	3.69995e-29	8.98496e-26	5.45335
SLC6A5	solute carrier family 6 member 5 [Source:HGNC Symbol;Acc:HGNC:11051]	ENSG00000165970	9152	11	20599594	20659285	1	11p15.1	45.33	protein_coding	7.54794e-31	4.51719e-27	5.442
SLC7A14	solute carrier family 7 member 14 [Source:HGNC Symbol;Acc:HGNC:29326]	ENSG00000013293	0	3	170459548	170586075	-1	3q26.2	42.15	protein_coding	1.0511e-29	3.3199e-26	5.80079
SLC7A2	solute carrier family 7 member 2 [Source:HGNC Symbol;Acc:HGNC:11060]	ENSG00000003989	6542	8	17497088	17570573	1	8p22	40.13	protein_coding	7.9387e-29	1.35337e-25	6.42785
SLC9B1	solute carrier family 9 member B1 [Source:HGNC Symbol;Acc:HGNC:24244]	ENSG00000164037	150159	4	102885048	103019719	-1	4q24	37.29	protein_coding	2.63995e-29	7.69453e-26	6.05928
SLCO1A2	solute carrier organic anion transporter family member 1A2 [Source:HGNC Symbol;Acc:HGNC:10956]	ENSG00000084453	6579	12	21264600	21419594	-1	12p12.1	36.64	protein_coding	5.98664e-31	3.09379e-27	4.97464
SLCO1C1	solute carrier organic anion transporter family member 1C1 [Source:HGNC Symbol;Acc:HGNC:13819]	ENSG00000139155	53919	12	20695332	20753386	1	12p12.2	34.92	protein_coding	6.78751e-34	4.98443e-29	5.52284
SLITRK1	SLIT and NTRK like family member 1 [Source:HGNC Symbol;Acc:HGNC:20297]	ENSG00000178235	114798	13	83877205	83882474	-1	13q31.1	47.44	protein_coding	5.46027e-30	2.40792e-26	7.3928
SLITRK2	SLIT and NTRK like family member 2 [Source:HGNC Symbol;Acc:HGNC:13449]	ENSG00000185985	84631	X	145817829	145829856	1	Xq27.3	44.16	protein_coding	2.32629e-27	2.41513e-24	5.90107
SMYD1	SET and MYND domain containing 1 [Source:HGNC Symbol;Acc:HGNC:20986]	ENSG00000115593	150572	2	88067825	88113384	1	2p11.2	44.64	protein_coding	1.03286e-27	1.88715e-24	5.76381
SNTG1	syntrophin gamma 1 [Source:HGNC Symbol;Acc:HGNC:13740]	ENSG00000147481	54212	8	49909789	50796692	1	8q11.21	35.87	protein_coding	1.11774e-24	9.68372e-22	6.35285
SNX19P2	sorting nexin 19 pseudogene 2 [Source:HGNC Symbol;Acc:HGNC:38115]	ENSG00000235500	0	13	18892260	18895230	-1	13q11	50.76	processed_pseudogene	4.21165e-26	3.8296e-23	6.13845
SNX19P3	sorting nexin 19 pseudogene 3 [Source:HGNC Symbol;Acc:HGNC:38116]	ENSG00000264570	0	18	14629832	14632806	-1	18p11.21	50.02	processed_pseudogene	4.84763e-26	4.8995e-23	7.5323
SPP1	secreted phosphoprotein 1 [Source:HGNC Symbol;Acc:HGNC:11255]	ENSG00000118785	6696	4	87975667	87983532	1	4q22.1	36.13	protein_coding	1.02739e-35	3.34805e-30	6.06541
SRPX2	sushi repeat containing protein X-linked 2 [Source:HGNC Symbol;Acc:HGNC:30668]	ENSG00000102359	27286	X	100644195	100675788	1	Xq22.1	43.59	protein_coding	5.17682e-27	7.09865e-24	5.75328
SSX3	SSX family member 3 [Source:HGNC Symbol;Acc:HGNC:11337]	ENSG00000165584	10214	X	48346427	48356707	-1	Xp11.23	44.23	protein_coding	1.28043e-28	3.2581e-25	5.21222
SSX6P	SSX family member 6, pseudogene [Source:HGNC Symbol;Acc:HGNC:19652]	ENSG00000171483	0	X	48107992	48120210	1	Xp11.23	47.93	transcribed_unprocessed_pseudogene	2.91728e-29	8.9118e-26	7.13505
SSXP1	SSX family pseudogene 1 [Source:HGNC Symbol;Acc:HGNC:30637]	ENSG00000197185	0	X	52606535	52611758	-1	Xp11.22	44.07	unprocessed_pseudogene	2.05118e-24	1.58992e-21	7.28417
ST3GAL1P1	ST3GAL1 pseudogene 1 [Source:HGNC Symbol;Acc:HGNC:45174]	ENSG00000250656	0	4	67716375	67717388	-1	4q13.2	54.54	processed_pseudogene	1.45591e-22	8.13755e-20	7.50703
STC1	stanniocalcin 1 [Source:HGNC Symbol;Acc:HGNC:11373]	ENSG00000159167	6781	8	23841929	23854806	-1	8p21.2	43.8	protein_coding	4.79366e-26	4.8995e-23	6.09908
STEAP2	STEAP2 metalloreductase [Source:HGNC Symbol;Acc:HGNC:17885]	ENSG00000157214	261729	7	90167590	90238137	1	7q21.13	37.44	protein_coding	8.77739e-33	9.71106e-29	8.11796
SUGCT	succinyl-CoA:glutarate-CoA transferase [Source:HGNC Symbol;Acc:HGNC:16001]	ENSG00000175600	79783	7	40135005	40860763	1	7p14.1	38.71	protein_coding	5.60256e-32	8.48996e-28	4.72392
SULT1C4	sulfotransferase family 1C member 4 [Source:HGNC Symbol;Acc:HGNC:11457]	ENSG00000198075	27233	2	108377911	108388989	1	2q12.3	40.65	protein_coding	1.07453e-29	3.41547e-26	6.09693
SV2B	synaptic vesicle glycoprotein 2B [Source:HGNC Symbol;Acc:HGNC:16874]	ENSG00000185518	9899	15	91099950	91302565	1	15q26.1	42.49	protein_coding	1.81056e-25	1.91188e-22	5.96111
SV2C	synaptic vesicle glycoprotein 2C [Source:HGNC Symbol;Acc:HGNC:30670]	ENSG00000122012	22987	5	76083383	76353939	1	5q13.3	41.39	protein_coding	4.9975e-32	3.31631e-28	5.88738
SYT14P1	synaptotagmin 14 pseudogene 1 [Source:HGNC Symbol;Acc:HGNC:33429]	ENSG00000215127	0	4	68061822	68063269	-1	4q13.2	36.67	transcribed_processed_pseudogene	8.08225e-31	4.51719e-27	5.06916
SYT16	synaptotagmin 16 [Source:HGNC Symbol;Acc:HGNC:23142]	ENSG00000139973	83851	14	61811974	62112550	1	14q23.2	39.31	protein_coding	5.92284e-27	7.09865e-24	5.5258
TBATA	thymus, brain and testes associated [Source:HGNC Symbol;Acc:HGNC:23511]	ENSG00000166220	219793	10	70771238	70785401	-1	10q22.1	53.91	protein_coding	6.85484e-22	3.32852e-19	7.56536
TBPL2	TATA-box binding protein like 2 [Source:HGNC Symbol;Acc:HGNC:19841]	ENSG00000182521	387332	14	55413541	55456726	-1	14q22.3	42.41	protein_coding	1.09632e-26	1.57105e-23	6.06974
TEAD1	TEA domain transcription factor 1 [Source:HGNC Symbol;Acc:HGNC:11714]	ENSG00000187079	7003	11	12674421	12944737	1	11p15.3	42.76	protein_coding	1.2834e-21	7.77938e-19	7.42388
TERF1P6	TERF1 pseudogene 6 [Source:HGNC Symbol;Acc:HGNC:54602]	ENSG00000223824	0	2	189917254	189917758	-1	2q32.2	35.64	processed_pseudogene	1.35817e-21	7.77938e-19	7.98871
TET1P1	tet methylcytosine dioxygenase 1 pseudogene 1 [Source:HGNC Symbol;Acc:HGNC:33586]	ENSG00000232204	0	13	87890172	87892472	-1	13q31.2	43.2	processed_pseudogene	7.53581e-27	1.20077e-23	6.28478
TKTL2	transketolase like 2 [Source:HGNC Symbol;Acc:HGNC:25313]	ENSG00000151005	84076	4	163471095	163473754	-1	4q32.2	44.17	protein_coding	1.74809e-30	5.51851e-27	5.18003
TMEM130	transmembrane protein 130 [Source:HGNC Symbol;Acc:HGNC:25429]	ENSG00000166448	222865	7	98846488	98870771	-1	7q22.1	52.26	protein_coding	6.92653e-27	7.09865e-24	5.66463
TMEM196	transmembrane protein 196 [Source:HGNC Symbol;Acc:HGNC:22431]	ENSG00000173452	256130	7	19719315	19773617	-1	7p21.1	35.09	protein_coding	2.9652e-26	3.8296e-23	7.21542
TMEM207	transmembrane protein 207 [Source:HGNC Symbol;Acc:HGNC:33705]	ENSG00000198398	131920	3	190428655	190449901	-1	3q28	37.69	protein_coding	7.8098e-28	1.38655e-24	8.98735
TMEM253	transmembrane protein 253 [Source:HGNC Symbol;Acc:HGNC:32545]	ENSG00000232070	643382	14	21098811	21103724	1	14q11.2	49.04	protein_coding	1.49411e-34	7.39955e-30	7.50374
TMEM45A	transmembrane protein 45A [Source:HGNC Symbol;Acc:HGNC:25480]	ENSG00000181458	55076	3	100492619	100577444	1	3q12.2	40.01	protein_coding	1.8798e-27	2.29127e-24	5.82517
TMEM59L	transmembrane protein 59 like [Source:HGNC Symbol;Acc:HGNC:13237]	ENSG00000105696	25789	19	18607430	18621039	1	19p13.11	58.34	protein_coding	3.26062e-20	1.34141e-17	7.48504
TMPRSS11D	transmembrane serine protease 11D [Source:HGNC Symbol;Acc:HGNC:24059]	ENSG00000153802	9407	4	67820876	67884002	-1	4q13.2	35.77	protein_coding	3.1797e-29	8.9118e-26	5.16498
TMPRSS12	transmembrane serine protease 12 [Source:HGNC Symbol;Acc:HGNC:28779]	ENSG00000186452	0	12	50842920	50887884	1	12q13.12	39.05	protein_coding	1.02207e-24	9.68372e-22	7.72705
TMPRSS2	transmembrane serine protease 2 [Source:HGNC Symbol;Acc:HGNC:11876]	ENSG00000184012	7113	21	41464300	41531116	-1	21q22.3	49.1	protein_coding	1.92535e-27	2.29127e-24	6.43007
TMPRSS7	transmembrane serine protease 7 [Source:HGNC Symbol;Acc:HGNC:30846]	ENSG00000176040	344805	3	112034843	112081269	1	3q13.2	39.94	protein_coding	7.38895e-31	3.09379e-27	4.88491
TMSB15A	thymosin beta 15A [Source:HGNC Symbol;Acc:HGNC:30744]	ENSG00000158164	0	X	102513682	102516739	-1	Xq22.1	43.03	protein_coding	1.75543e-25	1.84379e-22	7.67762
TPI1P1	triosephosphate isomerase 1 pseudogene 1 [Source:HGNC Symbol;Acc:HGNC:35449]	ENSG00000226415	0	1	76699789	76700538	1	1p31.1	56.53	processed_pseudogene	6.75727e-24	4.83803e-21	6.85446
TPI1P3	triosephosphate isomerase 1 pseudogene 3 [Source:HGNC Symbol;Acc:HGNC:38070]	ENSG00000186743	0	6	116038756	116039495	1	6q22.1	54.73	processed_pseudogene	1.67852e-24	1.58992e-21	6.40545
TPRXL	tetrapeptide repeat homeobox like (pseudogene) [Source:HGNC Symbol;Acc:HGNC:32178]	ENSG00000180438	348825	3	13937273	14082811	1	3p25.1	40.1	transcribed_processed_pseudogene	4.04147e-23	2.69494e-20	6.76019
TREH	trehalase [Source:HGNC Symbol;Acc:HGNC:12266]	ENSG00000118094	11181	11	118657316	118679690	-1	11q23.3	49.56	protein_coding	3.42869e-26	3.8296e-23	6.24276
TRIM49C	tripartite motif containing 49C [Source:HGNC Symbol;Acc:HGNC:38877]	ENSG00000204449	642612	11	90031106	90042025	1	11q14.3	37.03	protein_coding	4.25968e-27	5.79732e-24	5.51256
TRIM6	tripartite motif containing 6 [Source:HGNC Symbol;Acc:HGNC:16277]	ENSG00000121236	117854	11	5596109	5612958	1	11p15.4	44.09	protein_coding	4.62132e-30	2.40792e-26	5.49715
TRIM63	tripartite motif containing 63 [Source:HGNC Symbol;Acc:HGNC:16007]	ENSG00000158022	84676	1	26051301	26068436	-1	1p36.11	49.92	protein_coding	1.67058e-25	1.77118e-22	6.6644
TRIM64DP	tripartite motif containing 64D, pseudogene [Source:HGNC Symbol;Acc:HGNC:43974]	ENSG00000254751	0	11	89776981	89782582	1	11q14.3	38.47	transcribed_unprocessed_pseudogene	5.01065e-24	4.03104e-21	6.31309
TRIM67	tripartite motif containing 67 [Source:HGNC Symbol;Acc:HGNC:31859]	ENSG00000119283	440730	1	231162058	231221565	1	1q42.2	48.95	protein_coding	4.80737e-27	5.79732e-24	5.51284
TTC23L	tetratricopeptide repeat domain 23 like [Source:HGNC Symbol;Acc:HGNC:26355]	ENSG00000205838	153657	5	34838833	34899456	1	5p13.2	39.96	protein_coding	9.52774e-25	7.80813e-22	6.14127
TTC29	tetratricopeptide repeat domain 29 [Source:HGNC Symbol;Acc:HGNC:29936]	ENSG00000137473	83894	4	146706617	146945882	-1	4q31.22	36.5	protein_coding	1.51939e-31	9.55967e-28	5.35771
TUBB3P1	tubulin beta 3 class III pseudogene 1 [Source:HGNC Symbol;Acc:HGNC:42339]	ENSG00000220418	0	6	89301783	89303114	1	6q15	58.71	processed_pseudogene	4.1146e-24	2.58816e-21	9.02583
TUBB4AP1	tubulin beta 4A class IVa pseudogene 1 [Source:HGNC Symbol;Acc:HGNC:42340]	ENSG00000228466	0	X	123561642	123562966	1	Xq25	58.19	processed_pseudogene	6.63337e-22	3.32852e-19	7.19998
TUBB8P7	tubulin beta 8 class VIII pseudogene 7 [Source:HGNC Symbol;Acc:HGNC:42345]	ENSG00000261812	0	16	90093154	90096354	1	16q24.3	56.61	transcribed_unprocessed_pseudogene	3.05994e-27	5.2152e-24	5.50112
TULP2	TUB like protein 2 [Source:HGNC Symbol;Acc:HGNC:12424]	ENSG00000104804	7288	19	48880967	48898744	-1	19q13.33	51.23	protein_coding	1.55057e-27	2.29127e-24	5.59549
TXNDC8	thioredoxin domain containing 8 [Source:HGNC Symbol;Acc:HGNC:31454]	ENSG00000204193	255220	9	110303476	110337884	-1	9q31.3	39.93	protein_coding	1.03523e-33	4.98443e-29	7.45649
UBE2NL	ubiquitin conjugating enzyme E2 N like (gene/pseudogene) [Source:HGNC Symbol;Acc:HGNC:31710]	ENSG00000276380	389898	X	143884071	143885255	1	Xq27.3	40.59	polymorphic_pseudogene	1.00957e-20	4.72141e-18	8.90245
UBQLN3	ubiquilin 3 [Source:HGNC Symbol;Acc:HGNC:12510]	ENSG00000175520	50613	11	5507300	5509958	-1	11p15.4	53.25	protein_coding	2.38286e-23	1.54274e-20	6.64877
UCP1	uncoupling protein 1 [Source:HGNC Symbol;Acc:HGNC:12517]	ENSG00000109424	7350	4	140559431	140568961	-1	4q31.1	40.14	protein_coding	4.18386e-23	2.70485e-20	6.66349
UGT1A3	UDP glucuronosyltransferase family 1 member A3 [Source:HGNC Symbol;Acc:HGNC:12535]	ENSG00000288702	54659	2	233729042	233773300	1	2q37.1	43.22	protein_coding	6.80799e-21	3.29277e-18	8.0693
UGT3A1	UDP glycosyltransferase family 3 member A1 [Source:HGNC Symbol;Acc:HGNC:26625]	ENSG00000145626	133688	5	35951006	36001028	-1	5p13.2	40.66	protein_coding	3.88788e-25	3.4388e-22	6.30071
UGT3A2	UDP glycosyltransferase family 3 member A2 [Source:HGNC Symbol;Acc:HGNC:27266]	ENSG00000168671	167127	5	36035021	36071358	-1	5p13.2	41.69	protein_coding	7.07622e-25	5.5201e-22	6.00908
ULBP1	UL16 binding protein 1 [Source:HGNC Symbol;Acc:HGNC:14893]	ENSG00000111981	80329	6	149963943	149973715	1	6q25.1	51.88	protein_coding	2.10312e-24	1.58992e-21	7.10076
UPK1B	uroplakin 1B [Source:HGNC Symbol;Acc:HGNC:12578]	ENSG00000114638	7348	3	119173517	119205143	1	3q13.32	41.88	protein_coding	1.99358e-26	2.98129e-23	6.76548
UPP2	uridine phosphorylase 2 [Source:HGNC Symbol;Acc:HGNC:23061]	ENSG00000007001	151531	2	157876702	158136154	1	2q24.1	40.24	protein_coding	1.89158e-29	4.01605e-26	6.22893
USP26	ubiquitin specific peptidase 26 [Source:HGNC Symbol;Acc:HGNC:13485]	ENSG00000134588	83844	X	133023168	133097109	-1	Xq26.2	40.07	protein_coding	1.79635e-30	5.51851e-27	6.03209
VPS35P1	VPS35 pseudogene 1 [Source:HGNC Symbol;Acc:HGNC:51805]	ENSG00000260809	0	16	35090501	35104834	1	16p11.2	36.65	unprocessed_pseudogene	1.33039e-22	8.13755e-20	6.74422
VSTM4	V-set and transmembrane domain containing 4 [Source:HGNC Symbol;Acc:HGNC:26470]	ENSG00000165633	196740	10	49014236	49115522	-1	10q11.23	44.89	protein_coding	5.5622e-24	4.03104e-21	8.32921
WIPF3	WAS/WASL interacting protein family member 3 [Source:HGNC Symbol;Acc:HGNC:22004]	ENSG00000122574	644150	7	29806486	29917061	1	7p14.3	42.58	protein_coding	8.48636e-24	7.18293e-21	7.89321
XRCC6P4	X-ray repair cross complementing 6 pseudogene 4 [Source:HGNC Symbol;Acc:HGNC:45186]	ENSG00000253517	0	8	62855068	62857134	-1	8q12.3	45.28	processed_pseudogene	6.57314e-28	1.00897e-24	5.6934
ZIM2	zinc finger imprinted 2 [Source:HGNC Symbol;Acc:HGNC:12875]	ENSG00000269699	23619	19	56774547	56840731	-1	19q13.43	43.27	protein_coding	1.71955e-29	4.01605e-26	7.43259
ZNF215	zinc finger protein 215 [Source:HGNC Symbol;Acc:HGNC:13007]	ENSG00000149054	7762	11	6926404	7001004	1	11p15.4	37.06	protein_coding	4.7971e-26	4.8995e-23	5.79795
ZNF229	zinc finger protein 229 [Source:HGNC Symbol;Acc:HGNC:13022]	ENSG00000278318	7772	19	44417519	44448578	-1	19q13.31	41.83	protein_coding	1.1574e-26	1.57105e-23	6.2066
ZNF652P1	zinc finger protein 652 pseudogene 1 [Source:HGNC Symbol;Acc:HGNC:35166]	ENSG00000235278	0	3	50786674	50788285	-1	3p21.2	45.53	processed_pseudogene	4.04436e-25	3.4388e-22	7.03463
ZNF774	zinc finger protein 774 [Source:HGNC Symbol;Acc:HGNC:33108]	ENSG00000196391	342132	15	90352284	90369146	1	15q26.1	45.42	protein_coding	5.38406e-34	2.30768e-29	4.6885
ZNF812P	zinc finger protein 812, pseudogene [Source:HGNC Symbol;Acc:HGNC:33242]	ENSG00000224689	0	19	9689924	9700776	-1	19p13.2	43.37	transcribed_unprocessed_pseudogene	5.22657e-35	3.34805e-30	7.61732
ZP4	zona pellucida glycoprotein 4 [Source:HGNC Symbol;Acc:HGNC:15770]	ENSG00000116996	57829	1	237877864	237890922	-1	1q43	43.82	protein_coding	1.44689e-34	6.41702e-30	4.7401
ZSCAN5B	zinc finger and SCAN domain containing 5B [Source:HGNC Symbol;Acc:HGNC:34246]	ENSG00000197213	342933	19	56189570	56197920	-1	19q13.43	49.38	protein_coding	3.9559e-26	3.8296e-23	5.78282

## Sheet: FM2
Gene name	Gene description	gene_id	NCBI gene ID	Chromosome/scaffold name	Gene start (bp)	Gene end (bp)	Strand	Karyotype band	Gene % GC content	Gene type	FMA_Type2_31pts_pValue	FMA_Type2_31pts_FDR(%)	FC(FMA_Type2/Control)
ACAP2	ArfGAP with coiled-coil, ankyrin repeat and PH domains 2 [Source:HGNC Symbol;Acc:HGNC:16469]	ENSG00000114331	23527	3	195274745	195443044	-1	3q29	38.17	protein_coding	2.81424e-06	0.119079	-1.19603
ADGRE1	adhesion G protein-coupled receptor E1 [Source:HGNC Symbol;Acc:HGNC:3336]	ENSG00000174837	2015	19	6887566	6940459	1	19p13.3	44.41	protein_coding	2.43815e-15	1.98802e-09	-1.28155
ADGRE3	adhesion G protein-coupled receptor E3 [Source:HGNC Symbol;Acc:HGNC:23647]	ENSG00000131355	84658	19	14619117	14690027	-1	19p13.12	43.9	protein_coding	7.21634e-06	0.210135	-1.41419
ADGRG1	adhesion G protein-coupled receptor G1 [Source:HGNC Symbol;Acc:HGNC:4512]	ENSG00000205336	9289	16	57610652	57665580	1	16q21	55.51	protein_coding	3.50648e-08	0.00439294	1.20404
AGTRAP	angiotensin II receptor associated protein [Source:HGNC Symbol;Acc:HGNC:13539]	ENSG00000177674	57085	1	11736084	11754802	1	1p36.22	54.37	protein_coding	6.68399e-09	0.000605914	-1.17336
ALDH2	aldehyde dehydrogenase 2 family member [Source:HGNC Symbol;Acc:HGNC:404]	ENSG00000111275	217	12	111766887	111817532	1	12q24.12	48.79	protein_coding	2.14496e-07	0.0101371	-1.33758
ALDH3B1	aldehyde dehydrogenase 3 family member B1 [Source:HGNC Symbol;Acc:HGNC:410]	ENSG00000006534	221	11	68008578	68029282	1	11q13.2	58.4	protein_coding	7.23901e-07	0.036886	-1.20743
ALDOA	aldolase, fructose-bisphosphate A [Source:HGNC Symbol;Acc:HGNC:414]	ENSG00000149925	226	16	30064164	30070457	1	16p11.2	59.26	protein_coding	8.48602e-13	1.04276e-06	-1.0789
AMOT	angiomotin [Source:HGNC Symbol;Acc:HGNC:17810]	ENSG00000126016	0	X	112774503	112840831	-1	Xq23	41.97	protein_coding	3.4085e-06	0.119079	1.68374
ANPEP	alanyl aminopeptidase, membrane [Source:HGNC Symbol;Acc:HGNC:500]	ENSG00000166825	290	15	89784895	89815401	-1	15q26.1	53.35	protein_coding	4.41386e-08	0.00439294	-1.13676
AP1S2	adaptor related protein complex 1 subunit sigma 2 [Source:HGNC Symbol;Acc:HGNC:560]	ENSG00000182287	8905	X	15825806	15854931	-1	Xp22.2	36.69	protein_coding	3.29101e-08	0.00439294	-1.38511
APLP2	amyloid beta precursor like protein 2 [Source:HGNC Symbol;Acc:HGNC:598]	ENSG00000084234	334	11	130068147	130144811	1	11q24.3	43.97	protein_coding	1.91542e-07	0.0101371	-1.13493
AQP9	aquaporin 9 [Source:HGNC Symbol;Acc:HGNC:643]	ENSG00000103569	366	15	58138169	58185911	1	15q21.3	40.63	protein_coding	1.10796e-06	0.0680246	-1.48932
ARHGEF10L	Rho guanine nucleotide exchange factor 10 like [Source:HGNC Symbol;Acc:HGNC:25540]	ENSG00000074964	55160	1	17539698	17697874	1	1p36.13	54.39	protein_coding	1.32388e-05	0.279725	-1.16582
ARHGEF11	Rho guanine nucleotide exchange factor 11 [Source:HGNC Symbol;Acc:HGNC:14580]	ENSG00000132694	9826	1	156934840	157045742	-1	1q23.1	44.58	protein_coding	1.33674e-05	0.279725	-1.14489
ARID3A	AT-rich interaction domain 3A [Source:HGNC Symbol;Acc:HGNC:3031]	ENSG00000116017	1820	19	925781	975939	1	19p13.3	58.94	protein_coding	1.84945e-05	0.335998	-1.29631
ARRB2	arrestin beta 2 [Source:HGNC Symbol;Acc:HGNC:712]	ENSG00000141480	409	17	4710596	4721499	1	17p13.2	56.58	protein_coding	7.07108e-08	0.00439294	-1.08293
ASAH1	N-acylsphingosine amidohydrolase 1 [Source:HGNC Symbol;Acc:HGNC:735]	ENSG00000104763	427	8	18055992	18084998	-1	8p22	40.73	protein_coding	3.31969e-06	0.119079	-1.19466
ASGR1	asialoglycoprotein receptor 1 [Source:HGNC Symbol;Acc:HGNC:742]	ENSG00000141505	432	17	7173431	7179564	-1	17p13.1	55.95	protein_coding	2.03235e-06	0.114525	-1.28955
ATP11A	ATPase phospholipid transporting 11A [Source:HGNC Symbol;Acc:HGNC:13552]	ENSG00000068650	23250	13	112690038	112887168	1	13q34	50.37	protein_coding	1.90614e-05	0.411414	-1.10255
ATP6V0B	ATPase H+ transporting V0 subunit b [Source:HGNC Symbol;Acc:HGNC:861]	ENSG00000117410	533	1	43974487	43978295	1	1p34.1	57.08	protein_coding	1.03979e-08	0.000845754	-1.25787
ATP6V0C	ATPase H+ transporting V0 subunit c [Source:HGNC Symbol;Acc:HGNC:855]	ENSG00000185883	527	16	2513952	2520218	1	16p13.3	60.03	protein_coding	1.03002e-09	0.000117543	-1.10673
ATP6V0D1	ATPase H+ transporting V0 subunit d1 [Source:HGNC Symbol;Acc:HGNC:13724]	ENSG00000159720	9114	16	67438014	67481181	-1	16q22.1	53.77	protein_coding	1.03276e-05	0.279725	-1.11772
ATP6V1B2	ATPase H+ transporting V1 subunit B2 [Source:HGNC Symbol;Acc:HGNC:854]	ENSG00000147416	526	8	20197381	20226819	1	8p21.3	39.5	protein_coding	5.573e-06	0.183264	-1.202
ATP9A	ATPase phospholipid transporting 9A (putative) [Source:HGNC Symbol;Acc:HGNC:13540]	ENSG00000054793	10079	20	51596514	51768390	-1	20q13.2	46.63	protein_coding	6.00247e-06	0.183264	1.63138
B3GNT8	UDP-GlcNAc:betaGal beta-1,3-N-acetylglucosaminyltransferase 8 [Source:HGNC Symbol;Acc:HGNC:24139]	ENSG00000177191	374907	19	41425359	41428730	-1	19q13.2	64.26	protein_coding	4.5397e-06	0.15115	-1.24725
BCKDK	branched chain keto acid dehydrogenase kinase [Source:HGNC Symbol;Acc:HGNC:16902]	ENSG00000103507	10295	16	31106107	31112791	1	16p11.2	57.82	protein_coding	1.16879e-08	0.000845754	-1.15479
BCL6	BCL6 transcription repressor [Source:HGNC Symbol;Acc:HGNC:1001]	ENSG00000113916	604	3	187721377	187745725	-1	3q27.3	47.68	protein_coding	5.85549e-06	0.183264	-1.16492
BCL6B	BCL6B transcription repressor [Source:HGNC Symbol;Acc:HGNC:1002]	ENSG00000161940	255877	17	7023050	7030290	1	17p13.1	53.74	protein_coding	4.03919e-05	0.6271	2.38156
BLVRB	biliverdin reductase B [Source:HGNC Symbol;Acc:HGNC:1063]	ENSG00000090013	645	19	40447765	40465764	-1	19q13.2	49.72	protein_coding	4.94505e-07	0.036886	-1.26035
BMP2K	BMP2 inducible kinase [Source:HGNC Symbol;Acc:HGNC:18041]	ENSG00000138756	55589	4	78776342	78916365	1	4q21.21	35.68	protein_coding	3.0901e-05	0.584036	-1.15817
BRD2	bromodomain containing 2 [Source:HGNC Symbol;Acc:HGNC:1103]	ENSG00000235307	6046	CHR_HSCHR6_MHC_SSTO_CTG1	33059372	33122227	1	CHR_HSCHR6_MHC_SSTO_CTG10	51.46	protein_coding	4.05172e-05	0.6271	2.45603
BRI3	brain protein I3 [Source:HGNC Symbol;Acc:HGNC:1109]	ENSG00000164713	0	7	98252379	98310441	1	7q21.3	51.97	protein_coding	3.32412e-22	1.0232e-14	-1.26612
BRINP2	BMP/retinoic acid inducible neural specific 2 [Source:HGNC Symbol;Acc:HGNC:13746]	ENSG00000198797	57795	1	177170958	177282422	1	1q25.2	41.88	protein_coding	1.69396e-05	0.335998	2.19704
BST1	bone marrow stromal cell antigen 1 [Source:HGNC Symbol;Acc:HGNC:1118]	ENSG00000109743	683	4	15703065	15738313	1	4p15.32	43.46	protein_coding	2.15246e-10	3.62742e-05	-1.3734
BTF3	basic transcription factor 3 [Source:HGNC Symbol;Acc:HGNC:1125]	ENSG00000145741	689	5	73498408	73505667	1	5q13.2	38.61	protein_coding	9.65541e-07	0.0680246	-1.10285
C19orf38	chromosome 19 open reading frame 38 [Source:HGNC Symbol;Acc:HGNC:34073]	ENSG00000214212	255809	19	10836575	10869790	1	19p13.2	49.77	protein_coding	1.24593e-24	2.64581e-16	-1.31935
C1orf43	chromosome 1 open reading frame 43 [Source:HGNC Symbol;Acc:HGNC:29876]	ENSG00000143612	25912	1	154206696	154220637	-1	1q21.3	45.86	protein_coding	4.29194e-05	0.6271	-1.12076
C5AR1	complement C5a receptor 1 [Source:HGNC Symbol;Acc:HGNC:1338]	ENSG00000197405	728	19	47290023	47322066	1	19q13.32	49.69	protein_coding	3.02724e-12	3.4007e-06	-1.31198
CAPG	capping actin protein, gelsolin like [Source:HGNC Symbol;Acc:HGNC:1474]	ENSG00000042493	822	2	85394753	85418432	-1	2p11.2	51.32	protein_coding	9.01738e-06	0.279725	-1.10375
CASP10	caspase 10 [Source:HGNC Symbol;Acc:HGNC:1500]	ENSG00000003400	843	2	201182898	201229406	1	2q33.1	42.31	protein_coding	4.18909e-05	0.6271	1.21154
CASP4	caspase 4 [Source:HGNC Symbol;Acc:HGNC:1505]	ENSG00000196954	837	11	104942866	104969366	-1	11q22.3	37.67	protein_coding	1.41829e-07	0.0101371	-1.09112
CCDC162P	coiled-coil domain containing 162, pseudogene [Source:HGNC Symbol;Acc:HGNC:21565]	ENSG00000203799	0	6	109165831	109355063	1	6q21	41.97	transcribed_unitary_pseudogene	1.68746e-05	0.335998	1.96754
CCR1	C-C motif chemokine receptor 1 [Source:HGNC Symbol;Acc:HGNC:1602]	ENSG00000163823	1230	3	46201711	46208313	-1	3p21.31	46.69	protein_coding	8.14808e-15	7.21101e-09	-1.38237
CCR2	C-C motif chemokine receptor 2 [Source:HGNC Symbol;Acc:HGNC:1603]	ENSG00000121807	729230	3	46353864	46360940	1	3p21.31	44.09	protein_coding	2.47152e-08	0.00439294	-1.18773
CD14	CD14 molecule [Source:HGNC Symbol;Acc:HGNC:1628]	ENSG00000170458	929	5	140631728	140633701	-1	5q31.3	58.26	protein_coding	4.02121e-06	0.131222	-1.32669
CD2	CD2 molecule [Source:HGNC Symbol;Acc:HGNC:1639]	ENSG00000116824	914	1	116754430	116769229	1	1p13.1	47.11	protein_coding	1.44118e-07	0.0101371	1.1514
CD226	CD226 molecule [Source:HGNC Symbol;Acc:HGNC:16961]	ENSG00000150637	10666	18	69831158	69961803	-1	18q22.2	39.64	protein_coding	2.04747e-06	0.114525	1.27501
CD247	CD247 molecule [Source:HGNC Symbol;Acc:HGNC:1677]	ENSG00000198821	919	1	167430640	167518610	-1	1q24.2	47.24	protein_coding	1.72799e-05	0.335998	1.15781
CD300LF	CD300 molecule like family member f [Source:HGNC Symbol;Acc:HGNC:29883]	ENSG00000186074	146722	17	74694311	74712978	-1	17q25.1	48.69	protein_coding	1.87563e-05	0.411414	-1.14318
CD33	CD33 molecule [Source:HGNC Symbol;Acc:HGNC:1659]	ENSG00000105383	945	19	51225064	51243860	1	19q13.41	43.84	protein_coding	2.41821e-09	0.000605914	-1.20558
CD36	CD36 molecule [Source:HGNC Symbol;Acc:HGNC:1663]	ENSG00000135218	948	7	80369575	80679277	1	7q21.11	36.03	protein_coding	6.28044e-06	0.183264	-1.19124
CD44	CD44 molecule (Indian blood group) [Source:HGNC Symbol;Acc:HGNC:1681]	ENSG00000026508	960	11	35138882	35232402	1	11p13	41.56	protein_coding	1.38065e-05	0.335998	-1.06141
CD68	CD68 molecule [Source:HGNC Symbol;Acc:HGNC:1693]	ENSG00000129226	968	17	7579491	7582111	1	17p13.1	55.89	protein_coding	1.67198e-16	1.24657e-10	-1.24919
CD74	CD74 molecule [Source:HGNC Symbol;Acc:HGNC:1697]	ENSG00000019582	972	5	150401637	150412969	-1	5q33.1	53.33	protein_coding	1.08105e-08	0.000845754	-1.05512
CD81	CD81 molecule [Source:HGNC Symbol;Acc:HGNC:1701]	ENSG00000110651	975	11	2376177	2397397	1	11p15.5	63.43	protein_coding	1.87343e-05	0.335998	1.09367
CD86	CD86 molecule [Source:HGNC Symbol;Acc:HGNC:1705]	ENSG00000114013	942	3	122055362	122121139	1	3q13.33	40.77	protein_coding	4.91582e-06	0.15115	-1.31957
CDC42EP1	CDC42 effector protein 1 [Source:HGNC Symbol;Acc:HGNC:17014]	ENSG00000128283	0	22	37560480	37569405	1	22q13.1	58.77	protein_coding	4.96719e-07	0.036886	-1.65889
CDH12	cadherin 12 [Source:HGNC Symbol;Acc:HGNC:1751]	ENSG00000154162	1010	5	21750673	22853344	-1	5p14.3	35.28	protein_coding	1.80685e-05	0.335998	1.99383
CFAP44	cilia and flagella associated protein 44 [Source:HGNC Symbol;Acc:HGNC:25631]	ENSG00000206530	55779	3	113286930	113441610	-1	3q13.2	38.49	protein_coding	1.15551e-05	0.279725	1.53579
CHST15	carbohydrate sulfotransferase 15 [Source:HGNC Symbol;Acc:HGNC:18137]	ENSG00000182022	51363	10	124007668	124093598	-1	10q26.13	50.24	protein_coding	5.20183e-09	0.000605914	-1.18275
CLEC10A	C-type lectin domain containing 10A [Source:HGNC Symbol;Acc:HGNC:16916]	ENSG00000132514	10462	17	7074537	7080307	-1	17p13.1	53.21	protein_coding	4.08189e-06	0.131222	-1.33257
COL6A6	collagen type VI alpha 6 chain [Source:HGNC Symbol;Acc:HGNC:27023]	ENSG00000206384	131873	3	130517177	130677044	1	3q22.1	39.54	protein_coding	6.59614e-06	0.183264	2.02148
COQ7-DT	COQ7 divergent transcript [Source:HGNC Symbol;Acc:HGNC:55362]	ENSG00000261465	0	16	19062144	19067691	-1	16p12.3	42.81	lncRNA	7.50654e-06	0.210135	1.97259
CORO1C	coronin 1C [Source:HGNC Symbol;Acc:HGNC:2254]	ENSG00000110880	23603	12	108645109	108731526	-1	12q24.11	41.32	protein_coding	4.43149e-06	0.131222	-1.18154
COTL1	coactosin like F-actin binding protein 1 [Source:HGNC Symbol;Acc:HGNC:18304]	ENSG00000103187	23406	16	84565596	84618078	-1	16q24.1	50.24	protein_coding	3.4437e-14	8.75834e-09	-1.16103
CPNE2	copine 2 [Source:HGNC Symbol;Acc:HGNC:2315]	ENSG00000140848	221184	16	57092583	57148369	1	16q13	54.03	protein_coding	1.86787e-10	3.62742e-05	-1.27188
CREG1	cellular repressor of E1A stimulated genes 1 [Source:HGNC Symbol;Acc:HGNC:2351]	ENSG00000143162	8804	1	167529117	167553805	-1	1q24.2	44.5	protein_coding	1.80667e-05	0.335998	-1.37889
CRTAP	cartilage associated protein [Source:HGNC Symbol;Acc:HGNC:2379]	ENSG00000170275	10491	3	33114014	33147773	1	3p22.3	44.25	protein_coding	2.21548e-08	0.00439294	-1.27438
CSF1R	colony stimulating factor 1 receptor [Source:HGNC Symbol;Acc:HGNC:2433]	ENSG00000182578	1436	5	150053291	150113372	-1	5q32	48.1	protein_coding	1.83551e-11	3.58463e-06	-1.149
CSF3R	colony stimulating factor 3 receptor [Source:HGNC Symbol;Acc:HGNC:2439]	ENSG00000119535	1441	1	36466043	36483278	-1	1p34.3	53.16	protein_coding	6.34591e-10	0.000107846	-1.12274
CST3	cystatin C [Source:HGNC Symbol;Acc:HGNC:2475]	ENSG00000101439	1471	20	23626706	23638473	-1	20p11.21	51.65	protein_coding	1.62345e-11	3.58463e-06	-1.1508
CST7	cystatin F [Source:HGNC Symbol;Acc:HGNC:2479]	ENSG00000077984	8530	20	24949269	24959928	1	20p11.21	56.39	protein_coding	3.61974e-05	0.6271	1.10564
CSTA	cystatin A [Source:HGNC Symbol;Acc:HGNC:2481]	ENSG00000121552	1475	3	122325248	122341969	1	3q21.1	41.8	protein_coding	3.13123e-07	0.036886	-1.48221
CTSE	cathepsin E [Source:HGNC Symbol;Acc:HGNC:2530]	ENSG00000196188	1510	1	206008535	206023909	-1	1q32.1	43.82	protein_coding	3.00524e-07	0.0243609	3.51682
CTSH	cathepsin H [Source:HGNC Symbol;Acc:HGNC:2535]	ENSG00000103811	1512	15	78921058	78949574	-1	15q25.1	52.42	protein_coding	4.50804e-14	3.79619e-08	-1.206
CTSS	cathepsin S [Source:HGNC Symbol;Acc:HGNC:2545]	ENSG00000163131	1520	1	150730079	150765957	-1	1q21.3	39.37	protein_coding	1.83921e-13	4.31949e-08	-1.15452
CTSW	cathepsin W [Source:HGNC Symbol;Acc:HGNC:2546]	ENSG00000172543	1521	11	65879809	65883741	1	11q13.1	59.12	protein_coding	3.40424e-06	0.119079	1.15175
CTSZ	cathepsin Z [Source:HGNC Symbol;Acc:HGNC:2547]	ENSG00000101160	1522	20	58985686	59008238	-1	20q13.32	53.07	protein_coding	1.03201e-08	0.000845754	-1.13628
CXCL16	C-X-C motif chemokine ligand 16 [Source:HGNC Symbol;Acc:HGNC:16642]	ENSG00000161921	58191	17	4733533	4739928	-1	17p13.2	51.52	protein_coding	2.74542e-13	2.93649e-07	-1.52999
CYBB	cytochrome b-245 beta chain [Source:HGNC Symbol;Acc:HGNC:2578]	ENSG00000165168	1536	X	37780059	37813461	1	Xp21.1	37.33	protein_coding	5.63322e-07	0.036886	-1.18035
CYBRD1	cytochrome b reductase 1 [Source:HGNC Symbol;Acc:HGNC:20797]	ENSG00000071967	79901	2	171522247	171558129	1	2q31.1	41.27	protein_coding	4.17646e-09	0.000605914	-1.51705
CYP1B1	cytochrome P450 family 1 subfamily B member 1 [Source:HGNC Symbol;Acc:HGNC:2597]	ENSG00000138061	1545	2	38066973	38109902	-1	2p22.2	44.41	protein_coding	1.99375e-13	6.18542e-08	-1.48966
CYP2S1	cytochrome P450 family 2 subfamily S member 1 [Source:HGNC Symbol;Acc:HGNC:15654]	ENSG00000167600	29785	19	41193210	41207539	1	19q13.2	53.16	protein_coding	1.15004e-05	0.279725	-1.54696
DDIT4	DNA damage inducible transcript 4 [Source:HGNC Symbol;Acc:HGNC:24944]	ENSG00000168209	54541	10	72273919	72276036	1	10q22.1	58.69	protein_coding	1.42227e-05	0.335998	1.18219
DENND5A	DENN domain containing 5A [Source:HGNC Symbol;Acc:HGNC:19344]	ENSG00000184014	23258	11	9138825	9265959	-1	11p15.4	43.1	protein_coding	9.29689e-10	0.000107846	-1.12834
DENND6B	DENN domain containing 6B [Source:HGNC Symbol;Acc:HGNC:32690]	ENSG00000205593	414918	22	50309030	50327012	-1	22q13.33	60.21	protein_coding	1.82759e-05	0.335998	-2.24711
DLX1	distal-less homeobox 1 [Source:HGNC Symbol;Acc:HGNC:2914]	ENSG00000144355	1745	2	172084740	172089677	1	2q31.1	55.73	protein_coding	1.1963e-05	0.279725	2.66326
DMBX1	diencephalon/mesencephalon homeobox 1 [Source:HGNC Symbol;Acc:HGNC:19026]	ENSG00000197587	127343	1	46489836	46516216	1	1p33	51.43	protein_coding	8.34933e-06	0.279725	3.04569
DNAJC27	DnaJ heat shock protein family (Hsp40) member C27 [Source:HGNC Symbol;Acc:HGNC:30290]	ENSG00000115137	51277	2	24943636	24972094	-1	2p23.3	40.71	protein_coding	3.37331e-06	0.119079	2.23023
DPYSL2	dihydropyrimidinase like 2 [Source:HGNC Symbol;Acc:HGNC:3014]	ENSG00000092964	1808	8	26514031	26658178	1	8p21.2	44.97	protein_coding	2.82634e-08	0.00439294	-1.113
DRAM2	DNA damage regulated autophagy modulator 2 [Source:HGNC Symbol;Acc:HGNC:28769]	ENSG00000156171	128338	1	111117163	111140203	-1	1p13.3	37.87	protein_coding	3.48645e-06	0.119079	-1.41875
DUSP1	dual specificity phosphatase 1 [Source:HGNC Symbol;Acc:HGNC:3064]	ENSG00000120129	1843	5	172768096	172771195	-1	5q35.1	53.06	protein_coding	4.3189e-07	0.036886	-1.19962
DUSP3	dual specificity phosphatase 3 [Source:HGNC Symbol;Acc:HGNC:3069]	ENSG00000108861	1845	17	43766125	43778977	-1	17q21.31	50.9	protein_coding	9.41498e-10	0.000117543	-1.57526
DUSP5	dual specificity phosphatase 5 [Source:HGNC Symbol;Acc:HGNC:3071]	ENSG00000138166	1847	10	110497907	110511533	1	10q25.2	49.03	protein_coding	1.01976e-05	0.279725	-1.4224
DUSP6	dual specificity phosphatase 6 [Source:HGNC Symbol;Acc:HGNC:3072]	ENSG00000139318	1848	12	89347235	89352501	-1	12q21.33	46.4	protein_coding	1.73602e-14	7.21101e-09	-1.32158
DYSF	dysferlin [Source:HGNC Symbol;Acc:HGNC:3097]	ENSG00000135636	8291	2	71453561	71686763	1	2p13.2	49.65	protein_coding	6.74072e-09	0.000605914	-1.13469
EDEM2	ER degradation enhancing alpha-mannosidase like protein 2 [Source:HGNC Symbol;Acc:HGNC:15877]	ENSG00000088298	55741	20	35115364	35147336	-1	20q11.22	45.8	protein_coding	2.41321e-05	0.584036	-1.13199
EIF1	eukaryotic translation initiation factor 1 [Source:HGNC Symbol;Acc:HGNC:3249]	ENSG00000173812	10209	17	41688885	41692668	1	17q21.2	49.15	protein_coding	6.6555e-09	0.000605914	-1.16292
EIF4E2	eukaryotic translation initiation factor 4E family member 2 [Source:HGNC Symbol;Acc:HGNC:3293]	ENSG00000135930	9470	2	232550659	232583644	1	2q37.1	44.16	protein_coding	5.5451e-06	0.183264	-1.20173
EIF4EBP1	eukaryotic translation initiation factor 4E binding protein 1 [Source:HGNC Symbol;Acc:HGNC:3288]	ENSG00000187840	1978	8	38030534	38060365	1	8p11.23	49.17	protein_coding	7.25248e-06	0.210135	-1.54098
EMILIN2	elastin microfibril interfacer 2 [Source:HGNC Symbol;Acc:HGNC:19881]	ENSG00000132205	0	18	2847006	2916003	1	18p11.32	47.46	protein_coding	1.30618e-08	0.00115783	-1.28759
EOMES	eomesodermin [Source:HGNC Symbol;Acc:HGNC:3372]	ENSG00000163508	8320	3	27715949	27722711	-1	3p24.1	47.95	protein_coding	1.41404e-06	0.0986052	1.29684
EPB41L3	erythrocyte membrane protein band 4.1 like 3 [Source:HGNC Symbol;Acc:HGNC:3380]	ENSG00000082397	23136	18	5392381	5630700	-1	18p11.31	39.83	protein_coding	4.1205e-05	0.6271	-1.20658
ERGIC1	endoplasmic reticulum-golgi intermediate compartment 1 [Source:HGNC Symbol;Acc:HGNC:29205]	ENSG00000113719	57222	5	172834251	172952792	1	5q35.1	50.91	protein_coding	1.62333e-07	0.0101371	-1.12278
ERMAP	erythroblast membrane associated protein (Scianna blood group) [Source:HGNC Symbol;Acc:HGNC:15743]	ENSG00000164010	114625	1	42817122	42844991	1	1p34.2	43.14	protein_coding	1.27554e-05	0.279725	-1.36355
ESD	esterase D [Source:HGNC Symbol;Acc:HGNC:3465]	ENSG00000139684	2098	13	46771256	46797420	-1	13q14.2	34.83	protein_coding	1.26137e-05	0.279725	-1.31194
ETS1	ETS proto-oncogene 1, transcription factor [Source:HGNC Symbol;Acc:HGNC:3488]	ENSG00000134954	2113	11	128458761	128587558	-1	11q24.3	42.5	protein_coding	2.1918e-07	0.0101371	1.10763
ETS2	ETS proto-oncogene 2, transcription factor [Source:HGNC Symbol;Acc:HGNC:3489]	ENSG00000157557	2114	21	38805183	38824955	1	21q22.2	46.16	protein_coding	8.19215e-06	0.271015	-1.23342
FAM221B	family with sequence similarity 221 member B [Source:HGNC Symbol;Acc:HGNC:30762]	ENSG00000204930	392307	9	35816391	35828747	-1	9p13.3	48.38	protein_coding	2.8308e-06	0.119079	2.58853
FBP1	fructose-bisphosphatase 1 [Source:HGNC Symbol;Acc:HGNC:3606]	ENSG00000165140	2203	9	94603133	94640249	-1	9q22.32	48.66	protein_coding	1.05867e-06	0.0680246	-1.4784
FCER1G	Fc fragment of IgE receptor Ig [Source:HGNC Symbol;Acc:HGNC:3611]	ENSG00000158869	2207	1	161215234	161220699	1	1q23.3	49.29	protein_coding	1.22613e-09	0.000117543	-1.18932
FCGR1A	Fc fragment of IgG receptor Ia [Source:HGNC Symbol;Acc:HGNC:3613]	ENSG00000150337	2209	1	149782671	149791675	1	1q21.2	42.01	protein_coding	1.89175e-09	0.000605914	-1.42404
FCGR2A	Fc fragment of IgG receptor IIa [Source:HGNC Symbol;Acc:HGNC:3616]	ENSG00000143226	2212	1	161505430	161524013	1	1q23.3	43.82	protein_coding	1.21995e-06	0.0680246	-1.13489
FCGRT	Fc fragment of IgG receptor and transporter [Source:HGNC Symbol;Acc:HGNC:3621]	ENSG00000104870	2217	19	49506816	49526428	1	19q13.33	52.9	protein_coding	9.02997e-09	0.000845754	-1.09458
FCN1	ficolin 1 [Source:HGNC Symbol;Acc:HGNC:3623]	ENSG00000085265	0	9	134903232	134917912	-1	9q34.3	50.34	protein_coding	2.29852e-09	0.000605914	-1.15194
FCRL2	Fc receptor like 2 [Source:HGNC Symbol;Acc:HGNC:14875]	ENSG00000132704	79368	1	157745733	157777132	-1	1q23.1	40.89	protein_coding	2.61889e-05	0.584036	1.45208
FGL2	fibrinogen like 2 [Source:HGNC Symbol;Acc:HGNC:3696]	ENSG00000127951	10875	7	77193369	77199848	-1	7q11.23	35.71	protein_coding	2.39252e-07	0.0101371	-1.17953
FGR	FGR proto-oncogene, Src family tyrosine kinase [Source:HGNC Symbol;Acc:HGNC:3697]	ENSG00000000938	2268	1	27612064	27635185	-1	1p35.3	52.92	protein_coding	1.75606e-05	0.335998	-1.04625
FOS	Fos proto-oncogene, AP-1 transcription factor subunit [Source:HGNC Symbol;Acc:HGNC:3796]	ENSG00000170345	2353	14	75278826	75282230	1	14q24.3	54.04	protein_coding	7.15985e-12	3.58463e-06	-1.28015
FPR1	formyl peptide receptor 1 [Source:HGNC Symbol;Acc:HGNC:3826]	ENSG00000171051	2357	19	51745172	51804110	-1	19q13.41	42.98	protein_coding	6.91349e-13	3.25567e-07	-1.2306
FPR2	formyl peptide receptor 2 [Source:HGNC Symbol;Acc:HGNC:3827]	ENSG00000171049	2358	19	51752026	51770531	1	19q13.41	43.43	protein_coding	3.04541e-07	0.0243609	-1.26338
FRG2B	FSHD region gene 2 family member B [Source:HGNC Symbol;Acc:HGNC:33518]	ENSG00000225899	441581	10	133623895	133626795	-1	10q26.3	44.33	protein_coding	1.05124e-05	0.279725	3.59596
FTH1	ferritin heavy chain 1 [Source:HGNC Symbol;Acc:HGNC:3976]	ENSG00000167996	2495	11	61959718	61967634	-1	11q12.3	50.4	protein_coding	2.39321e-07	0.0240184	-1.08075
FTL	ferritin light chain [Source:HGNC Symbol;Acc:HGNC:3999]	ENSG00000087086	2512	19	48965309	48966879	1	19q13.33	55.82	protein_coding	3.22539e-15	4.05085e-09	-1.06731
FTMT	ferritin mitochondrial [Source:HGNC Symbol;Acc:HGNC:17345]	ENSG00000181867	0	5	121851882	121852833	1	5q23.1	58.4	protein_coding	1.9892e-05	0.411414	2.70601
GAA	alpha glucosidase [Source:HGNC Symbol;Acc:HGNC:4065]	ENSG00000171298	2548	17	80101556	80119881	1	17q25.3	58.33	protein_coding	8.89842e-09	0.000605914	-1.11405
GABARAP	GABA type A receptor-associated protein [Source:HGNC Symbol;Acc:HGNC:4067]	ENSG00000170296	11337	17	7240008	7242449	-1	17p13.1	49.92	protein_coding	1.47029e-07	0.0101371	-1.11959
GABRR3	gamma-aminobutyric acid type A receptor subunit rho3 [Source:HGNC Symbol;Acc:HGNC:17969]	ENSG00000183185	200959	3	97986673	98035304	-1	3q11.2	38.49	protein_coding	3.49519e-05	0.6271	2.40244
GAPDH	glyceraldehyde-3-phosphate dehydrogenase [Source:HGNC Symbol;Acc:HGNC:4141]	ENSG00000111640	2597	12	6534512	6538374	1	12p13.31	59.98	protein_coding	5.15878e-12	3.4007e-06	-1.0779
GAS7	growth arrest specific 7 [Source:HGNC Symbol;Acc:HGNC:4169]	ENSG00000007237	8522	17	9910606	10198606	-1	17p13.1	47.97	protein_coding	4.53765e-06	0.131222	-1.15927
GASK1B	golgi associated kinase 1B [Source:HGNC Symbol;Acc:HGNC:25312]	ENSG00000164125	51313	4	158124474	158173318	-1	4q32.1	37.11	protein_coding	4.71796e-07	0.036886	-1.34708
GATA3	GATA binding protein 3 [Source:HGNC Symbol;Acc:HGNC:4172]	ENSG00000107485	2625	10	8045378	8075198	1	10p14	51.55	protein_coding	2.7303e-05	0.584036	1.17478
GLCCI1	glucocorticoid induced 1 [Source:HGNC Symbol;Acc:HGNC:18713]	ENSG00000106415	113263	7	7968796	8094272	1	7p21.3	36.7	protein_coding	7.93437e-08	0.00439294	1.24605
GLIPR1	GLI pathogenesis related 1 [Source:HGNC Symbol;Acc:HGNC:17001]	ENSG00000139278	11010	12	75480753	75503863	1	12q21.2	37.72	protein_coding	3.33894e-05	0.584036	-1.2545
GNA15	G protein subunit alpha 15 [Source:HGNC Symbol;Acc:HGNC:4383]	ENSG00000060558	2769	19	3136033	3163749	1	19p13.3	52.65	protein_coding	2.88853e-05	0.584036	-1.28019
GNAI2	G protein subunit alpha i2 [Source:HGNC Symbol;Acc:HGNC:4385]	ENSG00000114353	2771	3	50226292	50259362	1	3p21.31	57.36	protein_coding	2.96854e-06	0.119079	-1.05401
GNLY	granulysin [Source:HGNC Symbol;Acc:HGNC:4414]	ENSG00000115523	10578	2	85685175	85698852	1	2p11.2	45.87	protein_coding	1.7039e-05	0.335998	1.11507
GNS	glucosamine (N-acetyl)-6-sulfatase [Source:HGNC Symbol;Acc:HGNC:4422]	ENSG00000135677	2799	12	64713445	64759431	-1	12q14.3	42.19	protein_coding	4.52696e-08	0.00439294	-1.20314
GPBAR1	G protein-coupled bile acid receptor 1 [Source:HGNC Symbol;Acc:HGNC:19680]	ENSG00000179921	151306	2	218259496	218263861	1	2q35	58.82	protein_coding	2.83309e-10	3.62742e-05	-1.2875
GPX1	glutathione peroxidase 1 [Source:HGNC Symbol;Acc:HGNC:4553]	ENSG00000233276	2876	3	49357176	49358353	-1	3p21.31	62.31	protein_coding	6.63997e-09	0.000605914	-1.11945
GRINA	glutamate ionotropic receptor NMDA type subunit associated protein 1 [Source:HGNC Symbol;Acc:HGNC:4589]	ENSG00000178719	2907	8	143990056	143993415	1	8q24.3	66.67	protein_coding	2.34204e-10	3.62742e-05	-1.12081
GRK3	G protein-coupled receptor kinase 3 [Source:HGNC Symbol;Acc:HGNC:290]	ENSG00000100077	157	22	25564675	25729294	1	22q12.1	40.6	protein_coding	2.41787e-06	0.119079	-1.31816
GRN	granulin precursor [Source:HGNC Symbol;Acc:HGNC:4601]	ENSG00000030582	2896	17	44345246	44353106	1	17q21.31	57.73	protein_coding	1.48504e-11	3.58463e-06	-1.07977
GSTP1	glutathione S-transferase pi 1 [Source:HGNC Symbol;Acc:HGNC:4638]	ENSG00000084207	2950	11	67583742	67586656	1	11q13.2	62.26	protein_coding	7.11293e-06	0.210135	-1.09803
H1-3	H1.3 linker histone, cluster member [Source:HGNC Symbol;Acc:HGNC:4717]	ENSG00000124575	3007	6	26234212	26234987	-1	6p22.2	52.58	protein_coding	1.73884e-05	0.335998	1.13325
HCK	HCK proto-oncogene, Src family tyrosine kinase [Source:HGNC Symbol;Acc:HGNC:4840]	ENSG00000101336	3055	20	32052197	32101856	1	20q11.21	48.11	protein_coding	3.91808e-17	2.45791e-11	-1.19375
HEG1	heart development protein with EGF like domains 1 [Source:HGNC Symbol;Acc:HGNC:29227]	ENSG00000173706	0	3	124965710	125055997	-1	3q21.2	44.99	protein_coding	3.05565e-05	0.584036	1.19473
HHEX	hematopoietically expressed homeobox [Source:HGNC Symbol;Acc:HGNC:4901]	ENSG00000152804	0	10	92689955	92695647	1	10q23.33	46.36	protein_coding	1.07886e-05	0.279725	-1.20401
HIPK3	homeodomain interacting protein kinase 3 [Source:HGNC Symbol;Acc:HGNC:4915]	ENSG00000110422	10114	11	33256672	33357023	1	11p13	38.83	protein_coding	7.19155e-08	0.00439294	-1.11842
HJV	hemojuvelin BMP co-receptor [Source:HGNC Symbol;Acc:HGNC:4887]	ENSG00000168509	148738	1	146017468	146036746	-1	1q21.1	44.51	protein_coding	3.21906e-05	0.584036	2.69954
HMOX1	heme oxygenase 1 [Source:HGNC Symbol;Acc:HGNC:5013]	ENSG00000100292	3162	22	35380361	35394214	1	22q12.3	51.11	protein_coding	4.64535e-08	0.00439294	-1.34951
HNMT	histamine N-methyltransferase [Source:HGNC Symbol;Acc:HGNC:5028]	ENSG00000150540	3176	2	137964020	138016364	1	2q22.1	36.83	protein_coding	4.79709e-09	0.000605914	-1.56826
HRH2	histamine receptor H2 [Source:HGNC Symbol;Acc:HGNC:5183]	ENSG00000113749	3274	5	175658030	175710756	1	5q35.2	50.07	protein_coding	1.19059e-06	0.0680246	-1.21867
IFI30	IFI30 lysosomal thiol reductase [Source:HGNC Symbol;Acc:HGNC:5398]	ENSG00000216490	10437	19	18173162	18178117	1	19p13.11	56.8	protein_coding	1.1065e-05	0.279725	-1.20415
IFNA22P	interferon alpha 22, pseudogene [Source:HGNC Symbol;Acc:HGNC:5431]	ENSG00000224416	0	9	21278050	21278619	-1	9p21.3	45.79	unprocessed_pseudogene	1.29689e-05	0.279725	3.13193
IFNA4	interferon alpha 4 [Source:HGNC Symbol;Acc:HGNC:5425]	ENSG00000236637	3441	9	21186694	21187671	-1	9p21.3	42.13	protein_coding	3.73022e-05	0.6271	2.79093
IFNGR2	interferon gamma receptor 2 [Source:HGNC Symbol;Acc:HGNC:5440]	ENSG00000159128	3460	21	33403413	33479348	1	21q22.11	44.66	protein_coding	1.41422e-13	4.31949e-08	-2.41417
IGHM	immunoglobulin heavy constant mu [Source:HGNC Symbol;Acc:HGNC:5541]	ENSG00000211899	0	14	105851705	105856218	-1	14q32.33	61.79	IG_C_gene	1.9024e-06	0.114525	1.17885
IKZF3	IKAROS family zinc finger 3 [Source:HGNC Symbol;Acc:HGNC:13178]	ENSG00000161405	22806	17	39757718	39864312	-1	17q21.1	40.52	protein_coding	1.5008e-06	0.0986052	1.25987
IL1B	interleukin 1 beta [Source:HGNC Symbol;Acc:HGNC:5992]	ENSG00000125538	3553	2	112829751	112836816	-1	2q14.1	45.51	protein_coding	1.29199e-07	0.0101371	-1.55345
IL1RN	interleukin 1 receptor antagonist [Source:HGNC Symbol;Acc:HGNC:6000]	ENSG00000136689	3557	2	113107214	113134016	1	2q14.1	46.04	protein_coding	1.20694e-07	0.0101371	-1.43927
ING1	inhibitor of growth family member 1 [Source:HGNC Symbol;Acc:HGNC:6062]	ENSG00000153487	3621	13	110712736	110723339	1	13q34	49.86	protein_coding	3.99257e-05	0.6271	1.33302
INSR	insulin receptor [Source:HGNC Symbol;Acc:HGNC:6091]	ENSG00000171105	3643	19	7112255	7294414	-1	19p13.2	47.51	protein_coding	1.33249e-05	0.279725	-1.25453
IRF5	interferon regulatory factor 5 [Source:HGNC Symbol;Acc:HGNC:6120]	ENSG00000128604	3663	7	128937457	128950038	1	7q32.1	56.44	protein_coding	7.80799e-08	0.00439294	-1.118
ITGAM	integrin subunit alpha M [Source:HGNC Symbol;Acc:HGNC:6149]	ENSG00000169896	3684	16	31259967	31332892	1	16p11.2	43.36	protein_coding	1.93264e-05	0.411414	-1.06391
ITK	IL2 inducible T cell kinase [Source:HGNC Symbol;Acc:HGNC:6171]	ENSG00000113263	3702	5	157142933	157255185	1	5q33.3	41.46	protein_coding	4.83032e-06	0.15115	1.22235
JAML	junction adhesion molecule like [Source:HGNC Symbol;Acc:HGNC:19084]	ENSG00000160593	120425	11	118193725	118225094	-1	11q23.3	44.1	protein_coding	1.28012e-05	0.279725	-1.13208
JUP	junction plakoglobin [Source:HGNC Symbol;Acc:HGNC:6207]	ENSG00000173801	3728	17	41754604	41786931	-1	17q21.2	54.96	protein_coding	3.39801e-07	0.036886	-1.35076
KCNE3	potassium voltage-gated channel subfamily E regulatory subunit 3 [Source:HGNC Symbol;Acc:HGNC:6243]	ENSG00000175538	10008	11	74454841	74467729	-1	11q13.4	48.41	protein_coding	9.23192e-10	0.000107846	-1.58819
KCNJ2	potassium inwardly rectifying channel subfamily J member 2 [Source:HGNC Symbol;Acc:HGNC:6263]	ENSG00000123700	3759	17	70168673	70180044	1	17q24.3	41.95	protein_coding	6.6692e-06	0.210135	-1.56418
KCNQ1	potassium voltage-gated channel subfamily Q member 1 [Source:HGNC Symbol;Acc:HGNC:6294]	ENSG00000053918	3784	11	2444684	2849105	1	11p15.5	51.55	protein_coding	5.33273e-06	0.183264	-1.17522
KCTD12	potassium channel tetramerization domain containing 12 [Source:HGNC Symbol;Acc:HGNC:14678]	ENSG00000178695	115207	13	76880175	76886405	-1	13q22.3	43.65	protein_coding	5.97106e-10	0.000107846	-1.28016
KDM1B	lysine demethylase 1B [Source:HGNC Symbol;Acc:HGNC:21577]	ENSG00000165097	221656	6	18155329	18223854	1	6p22.3	42.05	protein_coding	1.68501e-05	0.335998	-1.18548
KLF4	Kruppel like factor 4 [Source:HGNC Symbol;Acc:HGNC:6348]	ENSG00000136826	9314	9	107484852	107490482	-1	9q31.2	56.93	protein_coding	1.25326e-09	0.000117543	-1.21859
KLRD1	killer cell lectin like receptor D1 [Source:HGNC Symbol;Acc:HGNC:6378]	ENSG00000134539	3824	12	10226058	10329608	1	12p13.2	37.43	protein_coding	5.47766e-08	0.00439294	1.61728
KRTAP6-3	keratin associated protein 6-3 [Source:HGNC Symbol;Acc:HGNC:18933]	ENSG00000212938	337968	21	30592440	30593075	1	21q22.11	50.63	protein_coding	4.05239e-05	0.6271	3.40511
LAPTM5	lysosomal protein transmembrane 5 [Source:HGNC Symbol;Acc:HGNC:29612]	ENSG00000162511	7805	1	30732469	30757774	-1	1p35.2	52.6	protein_coding	7.97561e-08	0.00439294	-1.05898
LGALS2	galectin 2 [Source:HGNC Symbol;Acc:HGNC:6562]	ENSG00000100079	3957	22	37570248	37582616	-1	22q13.1	50.79	protein_coding	2.14009e-07	0.0101371	-1.39889
LGALS3	galectin 3 [Source:HGNC Symbol;Acc:HGNC:6563]	ENSG00000131981	3958	14	55124110	55145423	1	14q22.3	44.62	protein_coding	6.52129e-11	3.62742e-05	-1.27968
LGALS9	galectin 9 [Source:HGNC Symbol;Acc:HGNC:6570]	ENSG00000168961	3965	17	27629798	27649560	1	17q11.2	52.27	protein_coding	1.89421e-07	0.0101371	-1.12113
LINC00167	long intergenic non-protein coding RNA 167 [Source:HGNC Symbol;Acc:HGNC:30468]	ENSG00000233220	0	11	130002938	130004356	1	11q24.3	54.19	lncRNA	5.35326e-07	0.036886	1.92606
LMO2	LIM domain only 2 [Source:HGNC Symbol;Acc:HGNC:6642]	ENSG00000135363	4005	11	33858576	33892076	-1	11p13	46.34	protein_coding	3.34265e-05	0.6271	-1.26608
LPAR1	lysophosphatidic acid receptor 1 [Source:HGNC Symbol;Acc:HGNC:3166]	ENSG00000198121	1902	9	110873263	111038470	-1	9q31.3	38.26	protein_coding	8.18859e-08	0.00439294	-1.57479
LRBA	LPS responsive beige-like anchor protein [Source:HGNC Symbol;Acc:HGNC:1742]	ENSG00000198589	987	4	150264435	151015727	-1	4q31.3	36.23	protein_coding	1.452e-07	0.0101371	1.14958
LRP1	LDL receptor related protein 1 [Source:HGNC Symbol;Acc:HGNC:6692]	ENSG00000123384	4035	12	57128483	57213361	1	12q13.3	56.24	protein_coding	2.5945e-13	6.18542e-08	-1.15107
LRRC1	leucine rich repeat containing 1 [Source:HGNC Symbol;Acc:HGNC:14307]	ENSG00000137269	55227	6	53794497	53924125	1	6p12.1	39.72	protein_coding	2.95697e-05	0.584036	1.68584
LRRC25	leucine rich repeat containing 25 [Source:HGNC Symbol;Acc:HGNC:29806]	ENSG00000175489	126364	19	18391137	18397622	-1	19p13.11	54.79	protein_coding	4.09307e-09	0.000605914	-1.17935
LRRK2	leucine rich repeat kinase 2 [Source:HGNC Symbol;Acc:HGNC:18618]	ENSG00000188906	120892	12	40196744	40369285	1	12q12	35.24	protein_coding	1.35203e-08	0.00439294	-1.19143
LTA4H	leukotriene A4 hydrolase [Source:HGNC Symbol;Acc:HGNC:6710]	ENSG00000111144	4048	12	96000753	96043520	-1	12q23.1	39.07	protein_coding	8.86679e-09	0.000605914	-1.11636
LTBR	lymphotoxin beta receptor [Source:HGNC Symbol;Acc:HGNC:6718]	ENSG00000111321	4055	12	6375045	6391571	1	12p13.31	53.53	protein_coding	8.11994e-09	0.000605914	-1.19593
LY86	lymphocyte antigen 86 [Source:HGNC Symbol;Acc:HGNC:16837]	ENSG00000112799	9450	6	6588108	6654983	1	6p25.1	44.39	protein_coding	2.40722e-06	0.114525	-1.32786
LYN	LYN proto-oncogene, Src family tyrosine kinase [Source:HGNC Symbol;Acc:HGNC:6735]	ENSG00000254087	4067	8	55879835	56014169	1	8q12.1	43.2	protein_coding	7.15374e-08	0.00439294	-1.14715
LYPD3	LY6/PLAUR domain containing 3 [Source:HGNC Symbol;Acc:HGNC:24880]	ENSG00000124466	0	19	43460787	43465608	-1	19q13.31	56.84	protein_coding	1.51418e-05	0.335998	1.84624
LYRM7	LYR motif containing 7 [Source:HGNC Symbol;Acc:HGNC:28072]	ENSG00000186687	90624	5	131170944	131205428	1	5q23.3	38.04	protein_coding	7.22456e-09	0.000605914	2.58384
LYZ	lysozyme [Source:HGNC Symbol;Acc:HGNC:6740]	ENSG00000090382	4069	12	69348381	69354234	1	12q15	36.54	protein_coding	1.18801e-11	3.58463e-06	-1.12881
MAFB	MAF bZIP transcription factor B [Source:HGNC Symbol;Acc:HGNC:6408]	ENSG00000204103	9935	20	40685848	40689236	-1	20q12	56.42	protein_coding	7.28099e-07	0.036886	-1.33597
MAPKAPK3	MAPK activated protein kinase 3 [Source:HGNC Symbol;Acc:HGNC:6888]	ENSG00000114738	7867	3	50611520	50649291	1	3p21.2	53.69	protein_coding	3.2669e-10	3.62742e-05	-1.15717
MBD5	methyl-CpG binding domain protein 5 [Source:HGNC Symbol;Acc:HGNC:20444]	ENSG00000204406	55777	2	148021011	148516971	1	2q23.1	36.28	protein_coding	1.37393e-07	0.0101371	1.41452
MCM3AP-AS1	MCM3AP antisense RNA 1 [Source:HGNC Symbol;Acc:HGNC:16417]	ENSG00000215424	114044	21	46229196	46259390	1	21q22.3	46.51	lncRNA	8.20139e-08	0.00439294	2.25166
MCM8	minichromosome maintenance 8 homologous recombination repair factor [Source:HGNC Symbol;Acc:HGNC:16147]	ENSG00000125885	84515	20	5950652	5998977	1	20p12.3	39.4	protein_coding	3.65619e-06	0.131222	1.92032
MED13L	mediator complex subunit 13L [Source:HGNC Symbol;Acc:HGNC:22962]	ENSG00000123066	23389	12	115957905	116277693	-1	12q24.21	37.36	protein_coding	9.06972e-06	0.279725	-1.06743
MEFV	MEFV innate immuity regulator, pyrin [Source:HGNC Symbol;Acc:HGNC:6998]	ENSG00000103313	4210	16	3242027	3256633	-1	16p13.3	51.43	protein_coding	2.98167e-11	1.70959e-05	-1.16607
MICAL2	microtubule associated monooxygenase, calponin and LIM domain containing 2 [Source:HGNC Symbol;Acc:HGNC:24693]	ENSG00000133816	9645	11	12094008	12359144	1	11p15.3	45.98	protein_coding	2.27689e-05	0.584036	-1.10478
MIR664B	microRNA 664b [Source:HGNC Symbol;Acc:HGNC:43501]	ENSG00000284450	100847052	X	154768596	154768656	1	Xq28	42.62	miRNA	4.84363e-06	0.15115	2.52637
MNDA	myeloid cell nuclear differentiation antigen [Source:HGNC Symbol;Acc:HGNC:7183]	ENSG00000163563	0	1	158831351	158849506	1	1q23.1	34.66	protein_coding	8.27506e-09	0.000605914	-1.19625
MPEG1	macrophage expressed 1 [Source:HGNC Symbol;Acc:HGNC:29619]	ENSG00000197629	219972	11	59208510	59212927	-1	11q12.1	46.97	protein_coding	6.80128e-17	3.36447e-11	-1.19514
MS4A1	membrane spanning 4-domains A1 [Source:HGNC Symbol;Acc:HGNC:7315]	ENSG00000156738	931	11	60455846	60470752	1	11q12.2	40.02	protein_coding	4.45918e-06	0.131222	1.35274
MS4A6A	membrane spanning 4-domains A6A [Source:HGNC Symbol;Acc:HGNC:13375]	ENSG00000110077	64231	11	60172015	60184666	-1	11q12.2	40.18	protein_coding	7.80258e-16	3.13683e-10	-1.24663
MS4A7	membrane spanning 4-domains A7 [Source:HGNC Symbol;Acc:HGNC:13378]	ENSG00000166927	58475	11	60378485	60395951	1	11q12.2	40.71	protein_coding	2.29345e-06	0.114525	-1.31957
MSRB1	methionine sulfoxide reductase B1 [Source:HGNC Symbol;Acc:HGNC:14133]	ENSG00000198736	51734	16	1938229	1943199	-1	16p13.3	58.32	protein_coding	8.70616e-09	0.000605914	-1.25083
MSTRG	MSTRG	ENSG00000284741	#N/A	MSTRG	MSTRG	MSTRG	MSTRG	MSTRG	MSTRG	MSTRG	9.06798e-08	0.00705738	4.60822
MSTRG	MSTRG	MSTRG	#N/A	MSTRG	MSTRG	MSTRG	MSTRG	MSTRG	MSTRG	MSTRG	4.06585e-06	0.131222	1.50279
MSTRG	MSTRG	MSTRG	#N/A	MSTRG	MSTRG	MSTRG	MSTRG	MSTRG	MSTRG	MSTRG	2.68148e-05	0.584036	2.2597
MSTRG	MSTRG	MSTRG	#N/A	MSTRG	MSTRG	MSTRG	MSTRG	MSTRG	MSTRG	MSTRG	1.46922e-05	0.335998	2.96617
MSTRG	MSTRG	MSTRG	#N/A	MSTRG	MSTRG	MSTRG	MSTRG	MSTRG	MSTRG	MSTRG	1.08216e-05	0.279725	-2.42119
MTRNR2L12	MT-RNR2 like 12 [Source:HGNC Symbol;Acc:HGNC:37169]	ENSG00000269028	100462981	3	96617188	96618236	-1	3q11.2	40.51	protein_coding	3.29623e-05	0.584036	1.3575
MTRNR2L8	MT-RNR2 like 8 [Source:HGNC Symbol;Acc:HGNC:37165]	ENSG00000255823	100463486	11	10507894	10509186	-1	11p15.4	42.54	protein_coding	2.68384e-05	0.584036	1.59774
NAGA	alpha-N-acetylgalactosaminidase [Source:HGNC Symbol;Acc:HGNC:7631]	ENSG00000198951	4668	22	42058334	42070842	-1	22q13.2	53.26	protein_coding	3.17046e-06	0.119079	-1.21525
NAGK	N-acetylglucosamine kinase [Source:HGNC Symbol;Acc:HGNC:17174]	ENSG00000124357	55577	2	71064344	71079808	1	2p13.3	49.56	protein_coding	2.59248e-05	0.584036	-1.1143
NAPSB	napsin B aspartic peptidase, pseudogene [Source:HGNC Symbol;Acc:HGNC:13396]	ENSG00000131401	256236	19	50333796	50344773	-1	19q13.33	49.42	transcribed_unprocessed_pseudogene	2.12155e-06	0.114525	-1.16532
NCF1B	neutrophil cytosolic factor 1B pseudogene [Source:HGNC Symbol;Acc:HGNC:32522]	ENSG00000182487	654816	7	73220624	73235945	1	7q11.23	54.14	transcribed_unprocessed_pseudogene	1.64721e-05	0.335998	-1.15602
NCF2	neutrophil cytosolic factor 2 [Source:HGNC Symbol;Acc:HGNC:7661]	ENSG00000116701	4688	1	183555562	183590876	-1	1q25.3	46.59	protein_coding	2.37713e-16	3.13683e-10	-1.17741
NCOA4	nuclear receptor coactivator 4 [Source:HGNC Symbol;Acc:HGNC:7671]	ENSG00000266412	8031	10	46005088	46030623	-1	10q11.22	41.18	protein_coding	2.53418e-08	0.00439294	-1.12513
NDST1	N-deacetylase and N-sulfotransferase 1 [Source:HGNC Symbol;Acc:HGNC:7680]	ENSG00000070614	3340	5	150485818	150558211	1	5q33.1	52.04	protein_coding	4.52966e-13	3.25567e-07	-1.25533
NEK6	NIMA related kinase 6 [Source:HGNC Symbol;Acc:HGNC:7749]	ENSG00000119408	10783	9	124257606	124353307	1	9q33.3	54.99	protein_coding	2.25089e-05	0.584036	-1.22815
NFAM1	NFAT activating protein with ITAM motif 1 [Source:HGNC Symbol;Acc:HGNC:29872]	ENSG00000235568	150372	22	42380407	42432403	-1	22q13.2	54.9	protein_coding	7.76543e-07	0.036886	-1.26309
NFE2	nuclear factor, erythroid 2 [Source:HGNC Symbol;Acc:HGNC:7780]	ENSG00000123405	4778	12	54292111	54301015	-1	12q13.13	51.75	protein_coding	1.2986e-09	0.000605914	-1.19513
NIBAN2	niban apoptosis regulator 2 [Source:HGNC Symbol;Acc:HGNC:25282]	ENSG00000136830	64855	9	127505339	127578989	-1	9q34.11	54.31	protein_coding	1.75998e-06	0.114525	-1.21325
NINJ1	ninjurin 1 [Source:HGNC Symbol;Acc:HGNC:7824]	ENSG00000131669	4814	9	93121496	93134251	-1	9q22.31	59.63	protein_coding	5.37726e-19	2.45791e-11	-1.23648
NLRC4	NLR family CARD domain containing 4 [Source:HGNC Symbol;Acc:HGNC:16412]	ENSG00000091106	58484	2	32224453	32265732	-1	2p22.3	42.85	protein_coding	1.21133e-08	0.00115783	-1.27844
NLRP12	NLR family pyrin domain containing 12 [Source:HGNC Symbol;Acc:HGNC:22938]	ENSG00000142405	91662	19	53793741	53824394	-1	19q13.42	49.36	protein_coding	1.28775e-05	0.279725	-1.11267
NOTCH2	notch receptor 2 [Source:HGNC Symbol;Acc:HGNC:7882]	ENSG00000134250	4853	1	119911553	120100779	-1	1p12	40	protein_coding	6.93072e-07	0.036886	-1.07903
Novel Gene	novel transcript, similar to YY1 associated myogenesis RNA 1 YAM1	ENSG00000280614	0	21	8393419	8394341	-1	21p11.2	54.82	lncRNA	9.66611e-06	0.279725	2.13292
Novel Gene	novel transcript, similar to YY1 associated myogenesis RNA 1 YAM1	ENSG00000280800	0	21	8210384	8211306	-1	21p11.2	54.82	lncRNA	7.69064e-06	0.271015	1.45919
Novel Gene	novel transcript, similar to YY1 associated myogenesis RNA 1 YAM1	ENSG00000288444	0	CHR_HG2513_PATCH	8751515	8752437	-1	CHR_HG2513_PATCH0	54.82	lncRNA	1.58189e-06	0.0986052	1.85337
Novel Gene	novel transcript	ENSG00000278918	0	17	40348049	40350539	-1	17q21.2	58.01	TEC	4.9989e-06	0.183264	-1.66359
Novel Gene	novel transcript, antisense to RNF40	ENSG00000280211	0	16	30773532	30776033	-1	16p11.2	60.95	TEC	2.68291e-06	0.119079	-1.49701
Novel Gene	heterogeneous nuclear ribonucleoprotein A3 (hnRNPA3) pseudogene	ENSG00000232499	0	1	113449700	113450728	1	1p13.2	44.31	processed_pseudogene	1.50999e-05	0.335998	2.36134
Novel Gene	novel transcript	ENSG00000249207	0	4	39066974	39182258	-1	4p14	38.17	lncRNA	1.56293e-05	0.335998	2.94736
Novel Gene	novel transcript	ENSG00000287234	0	9	129080355	129080765	-1	9q34.11	54.01	lncRNA	3.08911e-06	0.119079	1.67442
NPAT	nuclear protein, coactivator of histone transcription [Source:HGNC Symbol;Acc:HGNC:7896]	ENSG00000149308	4863	11	108157215	108222638	-1	11q22.3	40.27	protein_coding	7.87758e-09	0.000605914	1.19321
NPC2	NPC intracellular cholesterol transporter 2 [Source:HGNC Symbol;Acc:HGNC:14537]	ENSG00000119655	10577	14	74476192	74494177	-1	14q24.3	43.65	protein_coding	6.65506e-15	4.05085e-09	-1.26228
NR3C2	nuclear receptor subfamily 3 group C member 2 [Source:HGNC Symbol;Acc:HGNC:7979]	ENSG00000151623	4306	4	148078762	148444698	-1	4q31.23	38.42	protein_coding	6.55873e-06	0.183264	1.29988
NUMB	NUMB endocytic adaptor protein [Source:HGNC Symbol;Acc:HGNC:8060]	ENSG00000133961	8650	14	73275107	73458617	-1	14q24.3	40.48	protein_coding	2.0945e-05	0.411414	-1.16775
OAF	out at first homolog [Source:HGNC Symbol;Acc:HGNC:28752]	ENSG00000184232	220323	11	120211032	120230334	1	11q23.3	55.52	protein_coding	4.935e-10	0.000107846	-1.51456
OAS1	2'-5'-oligoadenylate synthetase 1 [Source:HGNC Symbol;Acc:HGNC:8086]	ENSG00000089127	4938	12	112905856	112933219	1	12q24.13	43.14	protein_coding	9.58931e-07	0.0680246	-1.27454
OAZ1	ornithine decarboxylase antizyme 1 [Source:HGNC Symbol;Acc:HGNC:8095]	ENSG00000104904	4946	19	2269509	2273490	1	19p13.3	64.06	protein_coding	1.87285e-10	3.62742e-05	-1.06131
OR2L1P	olfactory receptor family 2 subfamily L member 1 pseudogene [Source:HGNC Symbol;Acc:HGNC:8265]	ENSG00000224227	26247	1	247980872	247991204	1	1q44	35.28	transcribed_unprocessed_pseudogene	1.22813e-05	0.279725	2.12164
P2RY13	purinergic receptor P2Y13 [Source:HGNC Symbol;Acc:HGNC:4537]	ENSG00000181631	0	3	151326312	151329549	-1	3q25.1	37.46	protein_coding	1.83914e-13	4.31949e-08	-1.36355
PADI2	peptidyl arginine deiminase 2 [Source:HGNC Symbol;Acc:HGNC:18341]	ENSG00000117115	11240	1	17066761	17119451	-1	1p36.13	51.75	protein_coding	1.21208e-05	0.279725	-1.26244
PAK1	p21 (RAC1) activated kinase 1 [Source:HGNC Symbol;Acc:HGNC:8590]	ENSG00000149269	5058	11	77322017	77474635	-1	11q14.1	39.9	protein_coding	3.51741e-10	0.000107846	-1.33548
PCBD1	pterin-4 alpha-carbinolamine dehydratase 1 [Source:HGNC Symbol;Acc:HGNC:8646]	ENSG00000166228	5092	10	70882280	70888565	-1	10q22.1	50.57	protein_coding	2.32603e-05	0.584036	-1.69139
PDCD6IP	programmed cell death 6 interacting protein [Source:HGNC Symbol;Acc:HGNC:8766]	ENSG00000170248	10015	3	33798571	33869707	1	3p22.3	36.87	protein_coding	3.86275e-06	0.131222	1.14649
PDPR2P	pyruvate dehydrogenase phosphatase regulatory subunit 2, pseudogene [Source:HGNC Symbol;Acc:HGNC:27556]	ENSG00000214331	0	16	74332402	74368240	-1	16q23.1	46.88	transcribed_unprocessed_pseudogene	3.03522e-05	0.584036	1.2431
PEA15	proliferation and apoptosis adaptor protein 15 [Source:HGNC Symbol;Acc:HGNC:8822]	ENSG00000162734	8682	1	160205380	160215376	1	1q23.2	51.75	protein_coding	7.12492e-06	0.210135	-1.38654
PELI1	pellino E3 ubiquitin protein ligase 1 [Source:HGNC Symbol;Acc:HGNC:8827]	ENSG00000197329	57162	2	64092652	64144420	-1	2p14	36.89	protein_coding	6.03741e-08	0.00439294	-1.5503
PGD	phosphogluconate dehydrogenase [Source:HGNC Symbol;Acc:HGNC:8891]	ENSG00000142657	5226	1	10398592	10420511	1	1p36.22	47.54	protein_coding	9.45534e-14	4.31949e-08	-1.12894
PICALM	phosphatidylinositol binding clathrin assembly protein [Source:HGNC Symbol;Acc:HGNC:15514]	ENSG00000073921	8301	11	85957175	86069882	-1	11q14.2	37.29	protein_coding	2.67935e-06	0.119079	-1.1098
PILRA	paired immunoglobin like type 2 receptor alpha [Source:HGNC Symbol;Acc:HGNC:20396]	ENSG00000085514	29992	7	100367530	100400096	1	7q22.1	48.68	protein_coding	5.35441e-06	0.183264	-1.12787
PKM	pyruvate kinase M1/2 [Source:HGNC Symbol;Acc:HGNC:9021]	ENSG00000067225	5315	15	72199029	72231819	-1	15q23	48.38	protein_coding	3.69176e-05	0.6271	-1.04087
PLAGL2	PLAG1 like zinc finger 2 [Source:HGNC Symbol;Acc:HGNC:9047]	ENSG00000126003	5326	20	32192504	32207743	-1	20q11.21	48.45	protein_coding	5.97713e-10	0.000107846	-1.33101
PLAUR	plasminogen activator, urokinase receptor [Source:HGNC Symbol;Acc:HGNC:9053]	ENSG00000011422	5329	19	43646095	43670547	-1	19q13.31	49.94	protein_coding	5.90051e-08	0.00439294	-1.34984
PLB1	phospholipase B1 [Source:HGNC Symbol;Acc:HGNC:30041]	ENSG00000163803	151056	2	28457145	28644142	1	2p23.2	47.1	protein_coding	1.54655e-05	0.335998	-1.24579
PLBD1	phospholipase B domain containing 1 [Source:HGNC Symbol;Acc:HGNC:26215]	ENSG00000121316	79887	12	14503661	14567883	-1	12p13.1	40.56	protein_coding	3.11135e-14	7.21101e-09	-1.27463
PPP5D1P	PPP5 tetratricopeptide repeat domain containing 1, pseudogene [Source:HGNC Symbol;Acc:HGNC:44209]	ENSG00000230510	100506012	19	46480788	46601200	-1	19q13.32	47.39	transcribed_unprocessed_pseudogene	2.86584e-06	0.119079	2.41956
PRF1	perforin 1 [Source:HGNC Symbol;Acc:HGNC:9360]	ENSG00000180644	5551	10	70597348	70602759	-1	10q22.1	56.54	protein_coding	1.93021e-07	0.0101371	1.14979
PRKCD	protein kinase C delta [Source:HGNC Symbol;Acc:HGNC:9399]	ENSG00000163932	5580	3	53156009	53192717	1	3p21.1	56.58	protein_coding	5.65517e-08	0.00439294	-1.08977
PRR5L	proline rich 5 like [Source:HGNC Symbol;Acc:HGNC:25878]	ENSG00000135362	79899	11	36296288	36465204	1	11p13	43.76	protein_coding	1.03252e-05	0.279725	1.18614
PRSS23	serine protease 23 [Source:HGNC Symbol;Acc:HGNC:14370]	ENSG00000150687	11098	11	86791059	86952910	1	11q14.2	42.16	protein_coding	2.41063e-05	0.584036	1.46236
PSAP	prosaposin [Source:HGNC Symbol;Acc:HGNC:9498]	ENSG00000197746	5660	10	71816298	71851251	-1	10q22.1	47.65	protein_coding	2.20786e-12	1.34852e-06	-1.10242
PSEN1	presenilin 1 [Source:HGNC Symbol;Acc:HGNC:9508]	ENSG00000080815	5663	14	73136418	73223691	1	14q24.2	42.73	protein_coding	5.67751e-06	0.183264	-1.18646
PTAFR	platelet activating factor receptor [Source:HGNC Symbol;Acc:HGNC:9582]	ENSG00000169403	5724	1	28147166	28193936	-1	1p35.3	48	protein_coding	1.78945e-11	3.58463e-06	-1.37213
PTPRE	protein tyrosine phosphatase receptor type E [Source:HGNC Symbol;Acc:HGNC:9669]	ENSG00000132334	5791	10	127907103	128085855	1	10q26.2	47.88	protein_coding	4.13875e-05	0.6271	-1.10338
PTRHD1	peptidyl-tRNA hydrolase domain containing 1 [Source:HGNC Symbol;Acc:HGNC:33782]	ENSG00000184924	0	2	24789728	24793391	-1	2p23.3	45.91	protein_coding	7.58489e-06	0.210135	-1.28439
PYCARD	PYD and CARD domain containing [Source:HGNC Symbol;Acc:HGNC:16608]	ENSG00000103490	29108	16	31201486	31203450	-1	16p11.2	61.88	protein_coding	2.32164e-07	0.0101371	-1.11994
PYGL	glycogen phosphorylase L [Source:HGNC Symbol;Acc:HGNC:9725]	ENSG00000100504	5836	14	50857891	50944483	-1	14q22.1	42.37	protein_coding	1.24609e-06	0.0680246	-1.14177
QPCT	glutaminyl-peptide cyclotransferase [Source:HGNC Symbol;Acc:HGNC:9753]	ENSG00000115828	25797	2	37342827	37373322	1	2p22.2	41.29	protein_coding	3.67675e-05	0.6271	-1.20169
RAB31	RAB31, member RAS oncogene family [Source:HGNC Symbol;Acc:HGNC:9771]	ENSG00000168461	11031	18	9708275	9862551	1	18p11.22	43.6	protein_coding	1.13095e-10	3.62742e-05	-1.41097
RAB32	RAB32, member RAS oncogene family [Source:HGNC Symbol;Acc:HGNC:9772]	ENSG00000118508	10981	6	146543833	146554953	1	6q24.3	38.94	protein_coding	1.58283e-06	0.114525	-1.30648
RAB3D	RAB3D, member RAS oncogene family [Source:HGNC Symbol;Acc:HGNC:9779]	ENSG00000105514	0	19	11322068	11346270	-1	19p13.2	51.11	protein_coding	8.98682e-11	3.62742e-05	-1.30951
RAB5IF	RAB5 interacting factor [Source:HGNC Symbol;Acc:HGNC:15870]	ENSG00000101084	55969	20	36605779	36612557	1	20q11.23	49.02	protein_coding	1.39629e-06	0.0986052	-1.277
RARA	retinoic acid receptor alpha [Source:HGNC Symbol;Acc:HGNC:9864]	ENSG00000131759	5914	17	40309180	40357643	1	17q21.2	56.99	protein_coding	1.85805e-07	0.0101371	-1.12255
RASGRP4	RAS guanyl releasing protein 4 [Source:HGNC Symbol;Acc:HGNC:18958]	ENSG00000171777	115727	19	38409051	38426305	-1	19q13.2	53.51	protein_coding	6.81465e-14	4.31949e-08	-1.2118
RASSF2	Ras association domain family member 2 [Source:HGNC Symbol;Acc:HGNC:9883]	ENSG00000101265	9770	20	4780023	4823608	-1	20p13	49.01	protein_coding	3.54093e-08	0.00439294	-1.16049
RBIS	ribosomal biogenesis factor [Source:HGNC Symbol;Acc:HGNC:32235]	ENSG00000176731	401466	8	85214048	85220421	-1	8q21.2	38.7	protein_coding	4.05728e-06	0.131222	-2.7854
RBM26	RNA binding motif protein 26 [Source:HGNC Symbol;Acc:HGNC:20327]	ENSG00000139746	64062	13	79311824	79406477	-1	13q31.1	34.26	protein_coding	6.63742e-07	0.036886	1.19244
RBM47	RNA binding motif protein 47 [Source:HGNC Symbol;Acc:HGNC:30358]	ENSG00000163694	54502	4	40423267	40630875	-1	4p14	43.22	protein_coding	1.45109e-05	0.335998	-1.20159
RBM5	RNA binding motif protein 5 [Source:HGNC Symbol;Acc:HGNC:9902]	ENSG00000003756	10181	3	50088919	50119021	1	3p21.31	44.45	protein_coding	2.00879e-05	0.411414	1.11855
RBMS2	RNA binding motif single stranded interacting protein 2 [Source:HGNC Symbol;Acc:HGNC:9909]	ENSG00000076067	5939	12	56521820	56596193	1	12q13.3	44.05	protein_coding	8.28607e-07	0.0680246	-1.58494
RBP7	retinol binding protein 7 [Source:HGNC Symbol;Acc:HGNC:30316]	ENSG00000162444	116362	1	9997206	10016021	1	1p36.22	48.33	protein_coding	1.0882e-05	0.279725	-1.53219
RGS2	regulator of G protein signaling 2 [Source:HGNC Symbol;Acc:HGNC:9998]	ENSG00000116741	5997	1	192809039	192812275	1	1q31.2	40.81	protein_coding	8.12906e-06	0.271015	-1.19824
RIN2	Ras and Rab interactor 2 [Source:HGNC Symbol;Acc:HGNC:18750]	ENSG00000132669	54453	20	19757606	20002457	1	20p11.23	44.28	protein_coding	8.03279e-10	0.000107846	-1.39434
RN7SL1	RNA component of signal recognition particle 7SL1 [Source:HGNC Symbol;Acc:HGNC:10038]	ENSG00000276168	6029	14	49586580	49586878	1	14q21.3	62.88	misc_RNA	3.13835e-05	0.584036	1.05923
RN7SL151P	RNA, 7SL, cytoplasmic 151, pseudogene [Source:HGNC Symbol;Acc:HGNC:46167]	ENSG00000244230	0	9	21699314	21699596	1	9p21.3	54.42	misc_RNA	2.53915e-07	0.0243609	1.51676
RN7SL396P	RNA, 7SL, cytoplasmic 396, pseudogene [Source:HGNC Symbol;Acc:HGNC:46412]	ENSG00000244642	0	8	119862662	119862956	1	8q24.12	56.27	misc_RNA	3.53658e-05	0.6271	1.30669
RN7SL4P	RNA, 7SL, cytoplasmic 4, pseudogene [Source:HGNC Symbol;Acc:HGNC:10039]	ENSG00000263740	0	3	15738515	15738809	1	3p25.1	58.64	misc_RNA	7.83931e-07	0.036886	1.25019
RN7SL5P	RNA, 7SL, cytoplasmic 5, pseudogene [Source:HGNC Symbol;Acc:HGNC:10040]	ENSG00000265735	0	9	9442060	9442380	1	9p23	57.63	misc_RNA	9.14958e-08	0.0101371	1.21334
RN7SL674P	RNA, 7SL, cytoplasmic 674, pseudogene [Source:HGNC Symbol;Acc:HGNC:46690]	ENSG00000239899	0	2	11584773	11585047	1	2p25.1	54.18	misc_RNA	5.87261e-07	0.036886	1.45619
RN7SL752P	RNA, 7SL, cytoplasmic 752, pseudogene [Source:HGNC Symbol;Acc:HGNC:46768]	ENSG00000239437	0	3	129591349	129591635	1	3q22.1	55.4	misc_RNA	3.1078e-05	0.584036	1.44005
RNASE2	ribonuclease A family member 2 [Source:HGNC Symbol;Acc:HGNC:10045]	ENSG00000169385	6036	14	20955487	20956436	1	14q11.2	47.16	protein_coding	4.24666e-05	0.6271	-1.21401
RNASE6	ribonuclease A family member k6 [Source:HGNC Symbol;Acc:HGNC:10048]	ENSG00000169413	6039	14	20781268	20782467	1	14q11.2	42.58	protein_coding	2.03794e-07	0.0101371	-1.36367
RNF130	ring finger protein 130 [Source:HGNC Symbol;Acc:HGNC:18280]	ENSG00000113269	55819	5	179911651	180072113	-1	5q35.3	42.83	protein_coding	8.09504e-16	1.98802e-09	-1.26037
RNPEP	arginyl aminopeptidase [Source:HGNC Symbol;Acc:HGNC:10078]	ENSG00000176393	6051	1	201982372	202006147	1	1q32.1	48.75	protein_coding	4.1159e-05	0.6271	-1.11642
RTN1	reticulon 1 [Source:HGNC Symbol;Acc:HGNC:10467]	ENSG00000139970	6252	14	59595976	59870776	-1	14q23.1	39.18	protein_coding	2.9348e-07	0.0243609	-1.20336
RUSC2	RUN and SH3 domain containing 2 [Source:HGNC Symbol;Acc:HGNC:23625]	ENSG00000198853	9853	9	35490111	35561898	1	9p13.3	44.22	protein_coding	9.30594e-06	0.279725	-1.23139
RXRA	retinoid X receptor alpha [Source:HGNC Symbol;Acc:HGNC:10477]	ENSG00000186350	6256	9	134317098	134440585	1	9q34.2	62.16	protein_coding	4.47304e-16	3.13683e-10	-1.17214
S100A10	S100 calcium binding protein A10 [Source:HGNC Symbol;Acc:HGNC:10487]	ENSG00000197747	6281	1	151982915	151993859	-1	1q21.3	44.94	protein_coding	3.57824e-05	0.6271	-1.18534
S100A12	S100 calcium binding protein A12 [Source:HGNC Symbol;Acc:HGNC:10489]	ENSG00000163221	6283	1	153373711	153375621	-1	1q21.3	49.61	protein_coding	8.11687e-07	0.036886	-1.19831
S100A6	S100 calcium binding protein A6 [Source:HGNC Symbol;Acc:HGNC:10496]	ENSG00000197956	6277	1	153534599	153536244	-1	1q21.3	58.51	protein_coding	1.06553e-07	0.0101371	-1.17799
S100A9	S100 calcium binding protein A9 [Source:HGNC Symbol;Acc:HGNC:10499]	ENSG00000163220	6280	1	153357854	153361023	1	1q21.3	52.56	protein_coding	2.02288e-07	0.0101371	-1.10853
S1PR3	sphingosine-1-phosphate receptor 3 [Source:HGNC Symbol;Acc:HGNC:3167]	ENSG00000213694	1903	9	88990863	89005155	1	9q22.1	49.32	protein_coding	1.48219e-12	1.1943e-06	-1.76515
SARAF	store-operated calcium entry associated regulatory factor [Source:HGNC Symbol;Acc:HGNC:28789]	ENSG00000133872	51669	8	30063003	30083208	-1	8p12	40.2	protein_coding	4.14472e-05	0.6271	1.05454
SATB1	SATB homeobox 1 [Source:HGNC Symbol;Acc:HGNC:10541]	ENSG00000182568	6304	3	18345377	18445588	-1	3p24.3	36.42	protein_coding	1.0714e-06	0.0680246	1.14113
SEC14L1	SEC14 like lipid binding 1 [Source:HGNC Symbol;Acc:HGNC:10698]	ENSG00000129657	6397	17	77088749	77217101	1	17q25.2	46.7	protein_coding	1.72465e-06	0.114525	-1.1715
SECTM1	secreted and transmembrane 1 [Source:HGNC Symbol;Acc:HGNC:10707]	ENSG00000141574	6398	17	82321024	82334074	-1	17q25.3	63.33	protein_coding	7.70467e-07	0.036886	-1.16906
SEMA4A	semaphorin 4A [Source:HGNC Symbol;Acc:HGNC:10729]	ENSG00000196189	64218	1	156147366	156177752	1	1q22	51.59	protein_coding	6.46076e-08	0.00439294	-1.13239
SERINC2	serine incorporator 2 [Source:HGNC Symbol;Acc:HGNC:23231]	ENSG00000168528	347735	1	31409565	31434680	1	1p35.2	52.8	protein_coding	3.24076e-06	0.119079	-1.6242
SERPINB1	serpin family B member 1 [Source:HGNC Symbol;Acc:HGNC:3311]	ENSG00000021355	1992	6	2832332	2841959	-1	6p25.2	43.07	protein_coding	5.93162e-11	2.05794e-05	-1.1604
SGK1	serum/glucocorticoid regulated kinase 1 [Source:HGNC Symbol;Acc:HGNC:10810]	ENSG00000118515	6446	6	134169248	134318112	-1	6q23.2	42.27	protein_coding	2.70407e-10	3.62742e-05	-1.27931
SIRPA	signal regulatory protein alpha [Source:HGNC Symbol;Acc:HGNC:9662]	ENSG00000198053	140885	20	1894167	1940592	1	20p13	51.36	protein_coding	3.25503e-17	2.45791e-11	-1.29115
SIRPB1	signal regulatory protein beta 1 [Source:HGNC Symbol;Acc:HGNC:15928]	ENSG00000101307	10326	20	1561385	1620061	-1	20p13	43.93	protein_coding	1.27059e-05	0.279725	-1.15983
SIRPB2	signal regulatory protein beta 2 [Source:HGNC Symbol;Acc:HGNC:16247]	ENSG00000196209	284759	20	1470741	1491587	-1	20p13	44.05	protein_coding	1.09935e-06	0.0680246	-1.29961
SKA2	spindle and kinetochore associated complex subunit 2 [Source:HGNC Symbol;Acc:HGNC:28006]	ENSG00000182628	348235	17	59109857	59155260	-1	17q22	41.22	protein_coding	2.66877e-05	0.584036	2.02797
SLC15A3	solute carrier family 15 member 3 [Source:HGNC Symbol;Acc:HGNC:18068]	ENSG00000110446	51296	11	60937060	60952653	-1	11q12.2	52.91	protein_coding	2.02282e-11	1.57806e-05	-1.20003
SLC22A15	solute carrier family 22 member 15 [Source:HGNC Symbol;Acc:HGNC:20301]	ENSG00000163393	55356	1	115976513	116070054	1	1p13.1	39.49	protein_coding	3.50318e-06	0.131222	-1.78932
SLC25A5	solute carrier family 25 member 5 [Source:HGNC Symbol;Acc:HGNC:10991]	ENSG00000005022	292	X	119468422	119471396	1	Xq24	52.54	protein_coding	3.077e-05	0.584036	-1.15718
SLC29A1	solute carrier family 29 member 1 (Augustine blood group) [Source:HGNC Symbol;Acc:HGNC:11003]	ENSG00000112759	2030	6	44219553	44234142	1	6p21.1	56.81	protein_coding	3.08567e-05	0.584036	-1.25276
SLC46A2	solute carrier family 46 member 2 [Source:HGNC Symbol;Acc:HGNC:16055]	ENSG00000119457	57864	9	112878920	112890876	-1	9q32	48	protein_coding	5.88985e-07	0.036886	-1.39071
SLC7A7	solute carrier family 7 member 7 [Source:HGNC Symbol;Acc:HGNC:11065]	ENSG00000155465	9056	14	22773222	22829820	-1	14q11.2	47.24	protein_coding	6.54948e-21	8.74204e-13	-1.32751
SLC9A7P1	solute carrier family 9 member 7 pseudogene 1 [Source:HGNC Symbol;Acc:HGNC:32679]	ENSG00000227825	121456	12	98453835	98457145	-1	12q23.1	49.17	transcribed_processed_pseudogene	4.50653e-06	0.131222	-1.34076
SMARCD3	SWI/SNF related, matrix associated, actin dependent regulator of chromatin, subfamily d, member 3 [Source:HGNC Symbol;Acc:HGNC:11108]	ENSG00000082014	6604	7	151238764	151277896	-1	7q36.1	56.14	protein_coding	2.91454e-14	7.21101e-09	-1.27142
SNCAIP	synuclein alpha interacting protein [Source:HGNC Symbol;Acc:HGNC:11139]	ENSG00000064692	9627	5	122311354	122464219	1	5q23.2	39.26	protein_coding	2.35665e-06	0.114525	2.24127
SNORA22	small nucleolar RNA, H/ACA box 22 [Source:HGNC Symbol;Acc:HGNC:32612]	ENSG00000206634	677807	7	65755526	65755659	1	7q11.21	41.04	snoRNA	1.83908e-05	0.335998	1.07563
SNORA22C	small nucleolar RNA, H/ACA box 22C [Source:HGNC Symbol;Acc:HGNC:52197]	ENSG00000207344	109616965	7	65065999	65066132	1	7q11.21	42.54	snoRNA	6.99796e-08	0.00439294	1.1104
SNORA38B	small nucleolar RNA, H/ACA box 38B [Source:HGNC Symbol;Acc:HGNC:33617]	ENSG00000200394	100124536	17	67740669	67740799	1	17q24.2	48.09	snoRNA	3.72451e-05	0.6271	1.18777
SNORA3A	small nucleolar RNA, H/ACA box 3A [Source:HGNC Symbol;Acc:HGNC:32586]	ENSG00000200983	619562	11	8684227	8684356	1	11p15.4	52.31	snoRNA	3.20377e-05	0.584036	2.25228
SNORA51	small nucleolar RNA, H/ACA box 51 [Source:HGNC Symbol;Acc:HGNC:32644]	ENSG00000271798	677831	20	2655067	2655198	1	20p13	50.76	snoRNA	2.44239e-05	0.584036	2.34252
SNORA60	small nucleolar RNA, H/ACA box 60 [Source:HGNC Symbol;Acc:HGNC:32654]	ENSG00000199266	0	20	38449370	38449503	1	20q11.23	50.75	snoRNA	1.22087e-05	0.279725	1.32817
SNORA81	small nucleolar RNA, H/ACA box 81 [Source:HGNC Symbol;Acc:HGNC:32667]	ENSG00000221420	677847	3	186786675	186786852	1	3q27.3	38.76	snoRNA	1.28326e-06	0.0986052	1.35711
SORT1	sortilin 1 [Source:HGNC Symbol;Acc:HGNC:11186]	ENSG00000134243	6272	1	109309568	109397918	-1	1p13.3	42.26	protein_coding	2.56311e-10	3.62742e-05	-1.37501
SOWAHD	sosondowah ankyrin repeat domain family member D [Source:HGNC Symbol;Acc:HGNC:32960]	ENSG00000187808	0	X	119758588	119760202	1	Xq24	65.51	protein_coding	2.10061e-05	0.584036	-1.91863
SPI1	Spi-1 proto-oncogene [Source:HGNC Symbol;Acc:HGNC:11241]	ENSG00000066336	6688	11	47354860	47378547	-1	11p11.2	52.6	protein_coding	1.56877e-14	7.21101e-09	-1.12938
SPNS3	sphingolipid transporter 3 (putative) [Source:HGNC Symbol;Acc:HGNC:28433]	ENSG00000182557	201305	17	4433940	4488208	1	17p13.2	53.26	protein_coding	2.81496e-05	0.584036	-1.44719
SQOR	sulfide quinone oxidoreductase [Source:HGNC Symbol;Acc:HGNC:20390]	ENSG00000137767	58472	15	45631148	45691281	1	15q21.1	44.92	protein_coding	4.97807e-07	0.036886	-1.28047
SRGN	serglycin [Source:HGNC Symbol;Acc:HGNC:9361]	ENSG00000122862	5552	10	69088103	69104805	1	10q22.1	42.48	protein_coding	1.3978e-05	0.335998	-1.1107
ST6GALNAC2	ST6 N-acetylgalactosaminide alpha-2,6-sialyltransferase 2 [Source:HGNC Symbol;Acc:HGNC:10867]	ENSG00000070731	10610	17	76565377	76586956	-1	17q25.1	54.09	protein_coding	2.08306e-05	0.411414	-1.84888
ST8SIA6	ST8 alpha-N-acetyl-neuraminide alpha-2,8-sialyltransferase 6 [Source:HGNC Symbol;Acc:HGNC:23317]	ENSG00000148488	338596	10	17315421	17454595	-1	10p12.33	40.76	protein_coding	3.75683e-06	0.131222	1.75971
STAT4	signal transducer and activator of transcription 4 [Source:HGNC Symbol;Acc:HGNC:11365]	ENSG00000138378	6775	2	191029576	191151596	-1	2q32.3	37.27	protein_coding	6.95776e-09	0.000605914	1.2463
STX10	syntaxin 10 [Source:HGNC Symbol;Acc:HGNC:11428]	ENSG00000104915	8677	19	13144058	13150383	-1	19p13.13	55.36	protein_coding	6.24949e-06	0.183264	-1.167
STX12	syntaxin 12 [Source:HGNC Symbol;Acc:HGNC:11430]	ENSG00000117758	23673	1	27773219	27824443	1	1p35.3	41.39	protein_coding	2.0163e-05	0.411414	-1.34076
SULF2	sulfatase 2 [Source:HGNC Symbol;Acc:HGNC:20392]	ENSG00000196562	55959	20	47656348	47786616	-1	20q13.12	50.48	protein_coding	2.38159e-14	7.21101e-09	-1.18395
SULT1A1	sulfotransferase family 1A member 1 [Source:HGNC Symbol;Acc:HGNC:11453]	ENSG00000196502	6817	16	28603944	28623625	-1	16p11.2	52.63	protein_coding	1.7979e-05	0.335998	-1.22893
SYNE2	spectrin repeat containing nuclear envelope protein 2 [Source:HGNC Symbol;Acc:HGNC:17084]	ENSG00000054654	23224	14	63761899	64226433	1	14q23.2	41.08	protein_coding	4.89038e-06	0.15115	1.13604
TALDO1	transaldolase 1 [Source:HGNC Symbol;Acc:HGNC:11559]	ENSG00000177156	6888	11	747415	765012	1	11p15.5	51.9	protein_coding	8.29195e-08	0.00705738	-1.08507
TBX21	T-box transcription factor 21 [Source:HGNC Symbol;Acc:HGNC:11599]	ENSG00000073861	0	17	47733236	47746122	1	17q21.32	53.22	protein_coding	1.51942e-07	0.0101371	1.18897
TBXAS1	thromboxane A synthase 1 [Source:HGNC Symbol;Acc:HGNC:11609]	ENSG00000059377	6916	7	139777051	140020325	1	7q34	44.8	protein_coding	6.92072e-10	0.000107846	-1.11802
TET2	tet methylcytosine dioxygenase 2 [Source:HGNC Symbol;Acc:HGNC:25941]	ENSG00000168769	54790	4	105145875	105279816	1	4q24	36.29	protein_coding	2.20667e-06	0.114525	-1.1053
TGFBI	transforming growth factor beta induced [Source:HGNC Symbol;Acc:HGNC:11771]	ENSG00000120708	7045	5	136028988	136063818	1	5q31.1	48.91	protein_coding	1.62008e-22	2.80448e-16	-1.2667
TIMP2	TIMP metallopeptidase inhibitor 2 [Source:HGNC Symbol;Acc:HGNC:11821]	ENSG00000035862	7077	17	78852977	78925387	-1	17q25.3	52.6	protein_coding	2.85625e-10	3.62742e-05	-1.35878
TKT	transketolase [Source:HGNC Symbol;Acc:HGNC:11834]	ENSG00000163931	7086	3	53224712	53256052	-1	3p21.1	54.36	protein_coding	4.50847e-26	1.97634e-18	-1.13625
TLE5	TLE family member 5, transcriptional modulator [Source:HGNC Symbol;Acc:HGNC:307]	ENSG00000104964	166	19	3052910	3063107	-1	19p13.3	60.37	protein_coding	2.43196e-08	0.00439294	1.08002
TLR2	toll like receptor 2 [Source:HGNC Symbol;Acc:HGNC:11848]	ENSG00000137462	7097	4	153684070	153706260	1	4q31.3	38.83	protein_coding	9.80168e-06	0.279725	-1.13937
TLR4	toll like receptor 4 [Source:HGNC Symbol;Acc:HGNC:11850]	ENSG00000136869	7099	9	117704175	117724735	1	9q33.1	38.47	protein_coding	1.10407e-09	0.000117543	-1.26914
TLR8	toll like receptor 8 [Source:HGNC Symbol;Acc:HGNC:15632]	ENSG00000101916	51311	X	12906620	12923169	1	Xp22.2	41.32	protein_coding	1.18653e-08	0.000845754	-1.2752
TMEM150B	transmembrane protein 150B [Source:HGNC Symbol;Acc:HGNC:34415]	ENSG00000180061	284417	19	55312801	55334048	-1	19q13.42	52.1	protein_coding	1.12659e-05	0.279725	-1.43613
TMEM170B	transmembrane protein 170B [Source:HGNC Symbol;Acc:HGNC:34244]	ENSG00000205269	100113407	6	11537749	11583524	1	6p24.2	37.06	protein_coding	2.07191e-07	0.0101371	-1.94241
TNFRSF1B	TNF receptor superfamily member 1B [Source:HGNC Symbol;Acc:HGNC:11917]	ENSG00000028137	7133	1	12166991	12209228	1	1p36.22	55.4	protein_coding	3.39196e-10	3.62742e-05	-1.10545
TNN	tenascin N [Source:HGNC Symbol;Acc:HGNC:22942]	ENSG00000120332	63923	1	175067833	175148075	1	1q25.1	45.69	protein_coding	3.03924e-05	0.584036	1.83847
TNRC6C	trinucleotide repeat containing adaptor 6C [Source:HGNC Symbol;Acc:HGNC:29318]	ENSG00000078687	57690	17	77959240	78108835	1	17q25.3	42.22	protein_coding	3.26833e-05	0.584036	1.13746
TRDC	T cell receptor delta constant [Source:HGNC Symbol;Acc:HGNC:12253]	ENSG00000211829	0	14	22462932	22465787	1	14q11.2	43.66	TR_C_gene	5.48483e-06	0.183264	1.26565
TREM1	triggering receptor expressed on myeloid cells 1 [Source:HGNC Symbol;Acc:HGNC:17760]	ENSG00000124731	54210	6	41267926	41286682	-1	6p21.1	47.2	protein_coding	4.02043e-11	2.05794e-05	-1.55652
TRIB1	tribbles pseudokinase 1 [Source:HGNC Symbol;Acc:HGNC:16891]	ENSG00000173334	10221	8	125430358	125438403	1	8q24.13	51.3	protein_coding	7.51272e-06	0.210135	-1.47476
TSHZ3	teashirt zinc finger homeobox 3 [Source:HGNC Symbol;Acc:HGNC:30700]	ENSG00000121297	57616	19	31149979	31349436	-1	19q12	44.22	protein_coding	4.66869e-07	0.036886	-1.28104
TUBA1A	tubulin alpha 1a [Source:HGNC Symbol;Acc:HGNC:20766]	ENSG00000167552	7846	12	49184686	49189080	-1	12q13.12	47.92	protein_coding	4.28751e-05	0.6271	-1.0807
TYROBP	transmembrane immune signaling adaptor TYROBP [Source:HGNC Symbol;Acc:HGNC:12449]	ENSG00000011600	7305	19	35904401	35908295	-1	19q13.12	51.45	protein_coding	4.48322e-14	8.75834e-09	-1.12663
UBBP4	ubiquitin B pseudogene 4 [Source:HGNC Symbol;Acc:HGNC:12467]	ENSG00000263563	0	17	22090743	22205156	1	17p11.2	34.46	transcribed_unprocessed_pseudogene	1.34483e-05	0.335998	2.1712
UBE2D1	ubiquitin conjugating enzyme E2 D1 [Source:HGNC Symbol;Acc:HGNC:12474]	ENSG00000072401	7321	10	58334979	58370751	1	10q21.1	36.06	protein_coding	1.26607e-06	0.0680246	-1.46212
UBE2R2	ubiquitin conjugating enzyme E2 R2 [Source:HGNC Symbol;Acc:HGNC:19907]	ENSG00000107341	0	9	33817160	33920399	1	9p13.3	42.25	protein_coding	6.1735e-07	0.036886	-1.29363
UNC119	unc-119 lipid binding chaperone [Source:HGNC Symbol;Acc:HGNC:12565]	ENSG00000109103	9094	17	28546708	28552631	-1	17q11.2	57.41	protein_coding	2.31619e-05	0.584036	-1.1305
UNC93B1	unc-93 homolog B1, TLR signaling regulator [Source:HGNC Symbol;Acc:HGNC:13481]	ENSG00000110057	81622	11	67991100	68004982	-1	11q13.2	58.6	protein_coding	1.42958e-05	0.335998	-1.10249
USP11	ubiquitin specific peptidase 11 [Source:HGNC Symbol;Acc:HGNC:12609]	ENSG00000102226	8237	X	47232866	47248328	1	Xp11.3	48.29	protein_coding	6.54392e-06	0.183264	1.18246
VCAN	versican [Source:HGNC Symbol;Acc:HGNC:2464]	ENSG00000038427	1462	5	83471618	83582303	1	5q14.2	37.18	protein_coding	8.62271e-17	1.24657e-10	-1.17198
VDR	vitamin D receptor [Source:HGNC Symbol;Acc:HGNC:12679]	ENSG00000111424	7421	12	47841537	47943048	-1	12q13.11	47.72	protein_coding	2.41877e-05	0.584036	-1.43762
VIM	vimentin [Source:HGNC Symbol;Acc:HGNC:12692]	ENSG00000026025	7431	10	17228241	17237593	1	10p13	46.3	protein_coding	4.31697e-09	0.000605914	-1.06224
VNN1	vanin 1 [Source:HGNC Symbol;Acc:HGNC:12705]	ENSG00000112299	8876	6	132680849	132714055	-1	6q23.2	38.11	protein_coding	2.08232e-05	0.411414	-1.37694
VOPP1	VOPP1 WW domain binding protein [Source:HGNC Symbol;Acc:HGNC:34518]	ENSG00000154978	81552	7	55436056	55572988	-1	7p11.2	46.42	protein_coding	3.86683e-05	0.6271	1.22554
WARS1	tryptophanyl-tRNA synthetase 1 [Source:HGNC Symbol;Acc:HGNC:12729]	ENSG00000140105	7453	14	100333790	100376805	-1	14q32.2	46.89	protein_coding	1.90922e-06	0.114525	-1.13756
WDFY3	WD repeat and FYVE domain containing 3 [Source:HGNC Symbol;Acc:HGNC:20751]	ENSG00000163625	23001	4	84669597	84966690	-1	4q21.23	36.91	protein_coding	2.31493e-05	0.584036	-1.1379
WLS	Wnt ligand secretion mediator [Source:HGNC Symbol;Acc:HGNC:30238]	ENSG00000116729	79971	1	68098473	68233120	-1	1p31.3	41.57	protein_coding	6.41532e-06	0.183264	-1.37044
XRCC6P2	X-ray repair cross complementing 6 pseudogene 2 [Source:HGNC Symbol;Acc:HGNC:45184]	ENSG00000234825	0	X	150231075	150232896	-1	Xq28	47.04	processed_pseudogene	2.96165e-05	0.584036	2.81042
YBX3	Y-box binding protein 3 [Source:HGNC Symbol;Acc:HGNC:2428]	ENSG00000060138	8531	12	10699089	10723323	-1	12p13.2	39.08	protein_coding	6.26477e-07	0.036886	-1.16946
ZCCHC14	zinc finger CCHC-type containing 14 [Source:HGNC Symbol;Acc:HGNC:24134]	ENSG00000140948	23174	16	87406246	87493024	-1	16q24.2	48.41	protein_coding	4.15757e-06	0.131222	1.29456
ZDHHC7	zinc finger DHHC-type palmitoyltransferase 7 [Source:HGNC Symbol;Acc:HGNC:18459]	ENSG00000153786	55625	16	84974175	85011535	-1	16q24.1	48.57	protein_coding	2.45552e-05	0.584036	-1.11204
ZEB2	zinc finger E-box binding homeobox 2 [Source:HGNC Symbol;Acc:HGNC:14881]	ENSG00000169554	9839	2	144364364	144521057	-1	2q22.3	38.58	protein_coding	2.3044e-07	0.0101371	-1.10296
ZNF106	zinc finger protein 106 [Source:HGNC Symbol;Acc:HGNC:12886]	ENSG00000103994	64397	15	42412823	42491141	-1	15q15.1	41.36	protein_coding	7.72465e-07	0.036886	-1.12664
ZNF253	zinc finger protein 253 [Source:HGNC Symbol;Acc:HGNC:13497]	ENSG00000256771	56242	19	19865882	19894674	1	19p13.11	38.27	protein_coding	7.95993e-06	0.271015	1.56593
ZNF385A	zinc finger protein 385A [Source:HGNC Symbol;Acc:HGNC:17521]	ENSG00000161642	25946	12	54369133	54391298	-1	12q13.13	54.05	protein_coding	4.53413e-17	3.36447e-11	-1.29586
ZNF703	zinc finger protein 703 [Source:HGNC Symbol;Acc:HGNC:25883]	ENSG00000183779	80139	8	37695782	37700019	1	8p11.23	65.95	protein_coding	2.94633e-05	0.584036	-1.20494
ZNF724	zinc finger protein 724 [Source:HGNC Symbol;Acc:HGNC:32460]	ENSG00000196081	440519	19	23221599	23250394	-1	19p12	40.39	protein_coding	3.69185e-05	0.6271	1.70241

## Sheet: FM3
gene_id	gene	Gene description	NCBI gene (formerly Entrezgene) ID	Chromosome/scaffold name	Gene start (bp)	Gene end (bp)	Strand	Karyotype band	Gene % GC content	Gene type	FMA_Type3_8pts_pValue	FMA_Type3_8pts_FDR(%)	FC(FMA_Type3/Control)
ENSG00000202198	7SK	7SK RNA [Source:RFAM;Acc:RF00100]	0	6	52995620	52995950	1	6p12.2	58.01	misc_RNA	0.000490669	5.23313	-1.80907
ENSG00000214719	AC005562.1	novel transcript	0	17	30576464	30672789	1	17q11.2	45.64	lncRNA	0.000662973	6.71137	1.65375
ENSG00000184227	ACOT1	acyl-CoA thioesterase 1 [Source:HGNC Symbol;Acc:HGNC:33128]	641371	14	73537143	73543796	1	14q24.3	49.34	protein_coding	2.79998e-08	0.131698	4.06878
ENSG00000112304	ACOT13	acyl-CoA thioesterase 13 [Source:HGNC Symbol;Acc:HGNC:20999]	55856	6	24667035	24705065	1	6p22.3	41.43	protein_coding	1.53702e-05	2.14785	3.43969
ENSG00000167107	ACSF2	acyl-CoA synthetase family member 2 [Source:HGNC Symbol;Acc:HGNC:26101]	80221	17	50426158	50474845	1	17q21.33	49.96	protein_coding	0.000306712	4.40867	1.79531
ENSG00000135503	ACVR1B	activin A receptor type 1B [Source:HGNC Symbol;Acc:HGNC:172]	91	12	51951699	51997078	1	12q13.13	44.8	protein_coding	0.000591858	5.23313	1.4131
ENSG00000151694	ADAM17	ADAM metallopeptidase domain 17 [Source:HGNC Symbol;Acc:HGNC:195]	6868	2	9488486	9556732	-1	2p25.1	41.31	protein_coding	0.000423347	4.40867	1.26661
ENSG00000123146	ADGRE5	adhesion G protein-coupled receptor E5 [Source:HGNC Symbol;Acc:HGNC:1711]	976	19	14380501	14408725	1	19p13.12	54.66	protein_coding	0.00039909	4.40867	1.06733
ENSG00000170776	AKAP13	A-kinase anchoring protein 13 [Source:HGNC Symbol;Acc:HGNC:371]	11214	15	85380571	85749358	1	15q25.3	39.92	protein_coding	7.69581e-05	3.48275	1.09764
ENSG00000166452	AKIP1	A-kinase interacting protein 1 [Source:HGNC Symbol;Acc:HGNC:1170]	56672	11	8911139	8920084	1	11p15.4	46.42	protein_coding	0.000171168	4.40867	2.32655
ENSG00000234268	AP000936.1	ribosomal protein S27 (metallopanstimulin 1) (RPS27) pseudogene	0	11	117035797	117036051	-1	11q23.3	49.02	processed_pseudogene	0.00027239	4.40867	3.14789
ENSG00000132842	AP3B1	adaptor related protein complex 3 subunit beta 1 [Source:HGNC Symbol;Acc:HGNC:566]	8546	5	78002326	78294698	-1	5q14.1	36.56	protein_coding	6.3185e-06	1.47081	1.14894
ENSG00000053770	AP5M1	adaptor related protein complex 5 subunit mu 1 [Source:HGNC Symbol;Acc:HGNC:20192]	55745	14	57268924	57298742	1	14q22.3	35.15	protein_coding	0.0002453	4.40867	1.69826
ENSG00000084234	APLP2	amyloid beta precursor like protein 2 [Source:HGNC Symbol;Acc:HGNC:598]	334	11	130068147	130144811	1	11q24.3	43.97	protein_coding	0.000491522	5.23313	1.11941
ENSG00000155008	APOOL	apolipoprotein O like [Source:HGNC Symbol;Acc:HGNC:24009]	139322	X	85003877	85093315	1	Xq21.1	37.14	protein_coding	0.000747315	6.71137	2.34225
ENSG00000066777	ARFGEF1	ADP ribosylation factor guanine nucleotide exchange factor 1 [Source:HGNC Symbol;Acc:HGNC:15772]	10565	8	67173511	67343781	-1	8q13.2	38.38	protein_coding	0.000136228	3.48275	1.13798
ENSG00000144746	ARL6IP5	ADP ribosylation factor like GTPase 6 interacting protein 5 [Source:HGNC Symbol;Acc:HGNC:16937]	10550	3	69084937	69106092	1	3p14.1	42.48	protein_coding	0.000274751	4.40867	1.13211
ENSG00000167311	ART5	ADP-ribosyltransferase 5 [Source:HGNC Symbol;Acc:HGNC:24049]	116969	11	3638512	3642316	-1	11p15.4	56.71	protein_coding	2.02148e-05	2.14785	3.87268
ENSG00000138138	ATAD1	ATPase family AAA domain containing 1 [Source:HGNC Symbol;Acc:HGNC:25903]	84896	10	87751512	87841361	-1	10q23.31	36.12	protein_coding	5.22128e-05	2.38126	1.87117
ENSG00000058063	ATP11B	ATPase phospholipid transporting 11B (putative) [Source:HGNC Symbol;Acc:HGNC:13553]	23200	3	182793503	182921629	1	3q26.33	36.02	protein_coding	0.000371116	4.40867	1.22186
ENSG00000070961	ATP2B1	ATPase plasma membrane Ca2+ transporting 1 [Source:HGNC Symbol;Acc:HGNC:814]	490	12	89588049	89709300	-1	12q21.33	36.37	protein_coding	6.26959e-05	2.38126	1.21861
ENSG00000173915	ATP5MK	ATP synthase membrane subunit k [Source:HGNC Symbol;Acc:HGNC:30889]	84833	10	103389041	103396492	-1	10q24.33	43.34	protein_coding	0.000685677	6.71137	1.75417
ENSG00000121578	B4GALT4	beta-1,4-galactosyltransferase 4 [Source:HGNC Symbol;Acc:HGNC:927]	8702	3	119211732	119240946	-1	3q13.32	41.63	protein_coding	1.15422e-05	2.14785	2.41766
ENSG00000168062	BATF2	basic leucine zipper ATF-like transcription factor 2 [Source:HGNC Symbol;Acc:HGNC:25163]	116071	11	64987945	64997018	-1	11q13.1	53.1	protein_coding	0.000356189	4.40867	2.04493
ENSG00000114439	BBX	BBX high mobility group box domain containing [Source:HGNC Symbol;Acc:HGNC:14422]	56987	3	107522936	107811339	1	3q13.12	36.95	protein_coding	0.000626666	6.71137	1.2894
ENSG00000141376	BCAS3	BCAS3 microtubule associated cell migration factor [Source:HGNC Symbol;Acc:HGNC:14347]	54828	17	60677453	61392838	1	17q23.2	39.85	protein_coding	0.000117708	3.48275	1.17837
ENSG00000248098	BCKDHA	branched chain keto acid dehydrogenase E1 subunit alpha [Source:HGNC Symbol;Acc:HGNC:986]	593	19	41397808	41425002	1	19q13.2	52.33	protein_coding	0.000596116	5.23313	1.79435
ENSG00000176697	BDNF	brain derived neurotrophic factor [Source:HGNC Symbol;Acc:HGNC:1033]	627	11	27654893	27722058	-1	11p14.1	40.25	protein_coding	0.00043874	4.40867	3.16325
ENSG00000147439	BIN3	bridging integrator 3 [Source:HGNC Symbol;Acc:HGNC:1054]	55909	8	22620418	22669148	-1	8p21.3	49.55	protein_coding	0.000718885	6.71137	1.44224
ENSG00000183826	BTBD9	BTB domain containing 9 [Source:HGNC Symbol;Acc:HGNC:21228]	114781	6	38168451	38640148	-1	6p21.2	40.63	protein_coding	9.20932e-06	1.47081	1.64176
ENSG00000169679	BUB1	BUB1 mitotic checkpoint serine/threonine kinase [Source:HGNC Symbol;Acc:HGNC:1148]	699	2	110637528	110678063	-1	2q13	38.21	protein_coding	0.000398746	4.40867	1.77869
ENSG00000162757	C1orf74	chromosome 1 open reading frame 74 [Source:HGNC Symbol;Acc:HGNC:26319]	148304	1	209779208	209784559	-1	1q32.2	44.56	protein_coding	5.88793e-05	2.38126	1.8614
ENSG00000181904	C5orf24	chromosome 5 open reading frame 24 [Source:HGNC Symbol;Acc:HGNC:26746]	134553	5	134845680	134859735	1	5q31.1	41.92	protein_coding	0.000693718	6.71137	1.74234
ENSG00000274443	C8orf89	chromosome 8 open reading frame 89 [Source:HGNC Symbol;Acc:HGNC:51258]	100130301	8	73241331	73259530	-1	8q21.11	36.71	protein_coding	0.000272797	4.40867	3.86255
ENSG00000128595	CALU	calumenin [Source:HGNC Symbol;Acc:HGNC:1458]	813	7	128739292	128773400	1	7q32.1	39.93	protein_coding	0.000720003	6.71137	1.93728
ENSG00000137752	CASP1	caspase 1 [Source:HGNC Symbol;Acc:HGNC:1499]	834	11	105025443	105035250	-1	11q22.3	36.98	protein_coding	0.000243712	4.40867	1.12115
ENSG00000003400	CASP10	caspase 10 [Source:HGNC Symbol;Acc:HGNC:1500]	843	2	201182898	201229406	1	2q33.1	42.31	protein_coding	0.000109684	3.48275	1.3223
ENSG00000060339	CCAR1	cell division cycle and apoptosis regulator 1 [Source:HGNC Symbol;Acc:HGNC:24236]	55749	10	68721012	68792377	1	10q21.3	41.75	protein_coding	0.000336795	4.40867	1.20151
ENSG00000198865	CCDC152	coiled-coil domain containing 152 [Source:HGNC Symbol;Acc:HGNC:34438]	100129792	5	42756818	42802439	1	5p12	35.71	protein_coding	0.000144169	3.48275	2.92304
ENSG00000149231	CCDC82	coiled-coil domain containing 82 [Source:HGNC Symbol;Acc:HGNC:26282]	79780	11	96349241	96389956	-1	11q21	35.06	protein_coding	0.000149394	3.48275	1.62656
ENSG00000185972	CCIN	calicin [Source:HGNC Symbol;Acc:HGNC:1568]	881	9	36169388	36171334	1	9p13.3	52.54	protein_coding	0.000212633	4.40867	2.90243
ENSG00000108691	CCL2	C-C motif chemokine ligand 2 [Source:HGNC Symbol;Acc:HGNC:10618]	6347	17	34255218	34257203	1	17q12	45.97	protein_coding	0.000496951	5.23313	2.47839
ENSG00000163660	CCNL1	cyclin L1 [Source:HGNC Symbol;Acc:HGNC:20569]	57018	3	157146508	157160760	-1	3q25.31	37.3	protein_coding	0.000126906	3.48275	1.1883
ENSG00000135535	CD164	CD164 molecule [Source:HGNC Symbol;Acc:HGNC:1632]	8763	6	109366514	109382467	-1	6q21	38.12	protein_coding	2.27281e-05	2.14785	1.147
ENSG00000163606	CD200R1	CD200 receptor 1 [Source:HGNC Symbol;Acc:HGNC:24235]	131450	3	112921205	112975103	-1	3q13.2	35.84	protein_coding	0.000309363	4.40867	1.82312
ENSG00000186074	CD300LF	CD300 molecule like family member f [Source:HGNC Symbol;Acc:HGNC:29883]	146722	17	74694311	74712978	-1	17q25.1	48.69	protein_coding	0.000139601	3.48275	1.14205
ENSG00000004897	CDC27	cell division cycle 27 [Source:HGNC Symbol;Acc:HGNC:1728]	996	17	47117703	47189422	-1	17q21.32	38.66	protein_coding	0.00065805	6.71137	1.37793
ENSG00000172757	CFL1	cofilin 1 [Source:HGNC Symbol;Acc:HGNC:1874]	1072	11	65823022	65862026	-1	11q13.1	50.18	protein_coding	0.000127384	3.48275	1.12399
ENSG00000003402	CFLAR	CASP8 and FADD like apoptosis regulator [Source:HGNC Symbol;Acc:HGNC:1876]	8837	2	201116154	201176687	1	2q33.1	44.35	protein_coding	0.000501829	5.23313	1.14429
ENSG00000153922	CHD1	chromodomain helicase DNA binding protein 1 [Source:HGNC Symbol;Acc:HGNC:1915]	1105	5	98853985	98929007	-1	5q21.1	35.18	protein_coding	0.000342186	4.40867	1.20718
ENSG00000223960	CHROMR	cholesterol induced regulator of metabolism RNA [Source:HGNC Symbol;Acc:HGNC:54059]	101927027	2	178413635	178440243	1	2q31.2	39.9	lncRNA	0.000547929	5.23313	3.04628
ENSG00000130779	CLIP1	CAP-Gly domain containing linker protein 1 [Source:HGNC Symbol;Acc:HGNC:10461]	6249	12	122271432	122422669	-1	12q24.31	43.9	protein_coding	0.000240858	4.40867	1.15979
ENSG00000168405	CMAHP	cytidine monophospho-N-acetylneuraminic acid hydroxylase, pseudogene [Source:HGNC Symbol;Acc:HGNC:2098]	0	6	25061626	25452263	-1	6p22.2	40.14	transcribed_unitary_pseudogene	0.00041153	4.40867	1.62007
ENSG00000173786	CNP	2',3'-cyclic nucleotide 3' phosphodiesterase [Source:HGNC Symbol;Acc:HGNC:2158]	1267	17	41966763	41977740	1	17q21.2	54.55	protein_coding	0.000499302	5.23313	1.25544
ENSG00000111481	COPZ1	COPI coat complex subunit zeta 1 [Source:HGNC Symbol;Acc:HGNC:2243]	22818	12	54301202	54351846	1	12q13.13	46.59	protein_coding	0.000597744	6.71137	1.37507
ENSG00000135678	CPM	carboxypeptidase M [Source:HGNC Symbol;Acc:HGNC:2311]	1368	12	68842197	68971570	-1	12q15	41.46	protein_coding	0.000248955	4.40867	1.63801
ENSG00000164463	CREBRF	CREB3 regulatory factor [Source:HGNC Symbol;Acc:HGNC:24050]	153222	5	173056352	173139284	1	5q35.1	41.07	protein_coding	0.000586965	5.23313	1.36695
ENSG00000213139	CRYGS	crystallin gamma S [Source:HGNC Symbol;Acc:HGNC:2417]	0	3	186538441	186546702	-1	3q27.3	37.09	protein_coding	0.000560398	5.23313	2.81438
ENSG00000113712	CSNK1A1	casein kinase 1 alpha 1 [Source:HGNC Symbol;Acc:HGNC:2451]	1452	5	149492982	149551471	-1	5q32	39.26	protein_coding	0.000610907	6.71137	1.17917
ENSG00000170369	CST2	cystatin SA [Source:HGNC Symbol;Acc:HGNC:2474]	1470	20	23823769	23826729	-1	20p11.21	56.64	protein_coding	0.000437415	4.40867	3.80005
ENSG00000269825	CTD-3099C6.13	novel zinc finger protein	0	19	52650447	52690533	-1	19q13.41	43.73	protein_coding	0.000350669	4.40867	1.83501
ENSG00000139842	CUL4A	cullin 4A [Source:HGNC Symbol;Acc:HGNC:2554]	8451	13	113208193	113267108	1	13q34	45.97	protein_coding	8.50905e-05	3.48275	1.32616
ENSG00000186204	CYP4F12	cytochrome P450 family 4 subfamily F member 12 [Source:HGNC Symbol;Acc:HGNC:18857]	66002	19	15673018	15697174	1	19p13.12	45.84	protein_coding	0.000287067	4.40867	1.93501
ENSG00000115165	CYTIP	cytohesin 1 interacting protein [Source:HGNC Symbol;Acc:HGNC:9506]	9595	2	157414619	157488961	-1	2q24.1	37.75	protein_coding	0.000682748	6.71137	1.13837
ENSG00000136485	DCAF7	DDB1 and CUL4 associated factor 7 [Source:HGNC Symbol;Acc:HGNC:30915]	0	17	63550222	63594286	1	17q23.3	44.03	protein_coding	4.6722e-05	2.38126	1.26665
ENSG00000137692	DCUN1D5	defective in cullin neddylation 1 domain containing 5 [Source:HGNC Symbol;Acc:HGNC:28409]	84259	11	103050686	103092194	-1	11q22.3	35.6	protein_coding	0.000700515	6.71137	1.76023
ENSG00000217414	DDX18P3	DEAD-box helicase 18 pseudogene 3 [Source:HGNC Symbol;Acc:HGNC:33966]	0	6	18363417	18365423	-1	6p22.3	40.76	processed_pseudogene	0.00058014	5.23313	3.19673
ENSG00000107201	DDX58	DExD/H-box helicase 58 [Source:HGNC Symbol;Acc:HGNC:19102]	23586	9	32455302	32526208	-1	9p21.1	39.59	protein_coding	0.00019901	4.40867	1.33684
ENSG00000137628	DDX60	DExD/H-box helicase 60 [Source:HGNC Symbol;Acc:HGNC:25942]	55601	4	168216291	168318883	-1	4q32.3	36.28	protein_coding	0.000432051	4.40867	1.2727
ENSG00000181381	DDX60L	DExD/H-box 60 like [Source:HGNC Symbol;Acc:HGNC:26429]	91351	4	168356735	168537786	-1	4q32.3	38.14	protein_coding	0.000106962	3.48275	1.24745
ENSG00000213047	DENND1B	DENN domain containing 1B [Source:HGNC Symbol;Acc:HGNC:28404]	163486	1	197504748	197775696	-1	1q31.3	34.32	protein_coding	0.000154803	4.40867	1.53874
ENSG00000119689	DLST	dihydrolipoamide S-succinyltransferase [Source:HGNC Symbol;Acc:HGNC:2911]	1743	14	74881891	74903743	1	14q24.3	44.92	protein_coding	0.000402491	4.40867	1.19872
ENSG00000135164	DMTF1	cyclin D binding myb like transcription factor 1 [Source:HGNC Symbol;Acc:HGNC:14603]	9988	7	87152409	87196337	1	7q21.12	35.79	protein_coding	0.000377961	4.40867	1.23983
ENSG00000140403	DNAJA4	DnaJ heat shock protein family (Hsp40) member A4 [Source:HGNC Symbol;Acc:HGNC:14885]	55466	15	78264086	78282196	1	15q25.1	47.08	protein_coding	0.00038401	4.40867	2.16911
ENSG00000172404	DNAJB7	DnaJ heat shock protein family (Hsp40) member B7 [Source:HGNC Symbol;Acc:HGNC:24986]	150353	22	40859549	40862113	-1	22q13.2	36.73	protein_coding	0.000626646	6.71137	2.37707
ENSG00000138246	DNAJC13	DnaJ heat shock protein family (Hsp40) member C13 [Source:HGNC Symbol;Acc:HGNC:30343]	23317	3	132417502	132539032	1	3q22.1	36.8	protein_coding	0.000337129	4.40867	1.16389
ENSG00000134516	DOCK2	dedicator of cytokinesis 2 [Source:HGNC Symbol;Acc:HGNC:2988]	1794	5	169637268	170083382	1	5q35.1	43.39	protein_coding	2.82279e-05	2.14785	1.07669
ENSG00000129480	DTD2	D-aminoacyl-tRNA deacylase 2 [Source:HGNC Symbol;Acc:HGNC:20277]	112487	14	31446036	31457506	-1	14q12	38.5	protein_coding	0.000145329	3.48275	3.80488
ENSG00000163840	DTX3L	deltex E3 ubiquitin ligase 3L [Source:HGNC Symbol;Acc:HGNC:30323]	151636	3	122564338	122575203	1	3q21.1	44.22	protein_coding	0.000634434	6.71137	1.24547
ENSG00000055332	EIF2AK2	eukaryotic translation initiation factor 2 alpha kinase 2 [Source:HGNC Symbol;Acc:HGNC:9437]	5610	2	37099210	37157522	-1	2p22.2	41.3	protein_coding	1.79303e-05	2.14785	1.4716
ENSG00000155849	ELMO1	engulfment and cell motility 1 [Source:HGNC Symbol;Acc:HGNC:16286]	9844	7	36852906	37449223	-1	7p14.1	41.67	protein_coding	1.52049e-05	2.14785	1.20967
ENSG00000048828	FAM120A	family with sequence similarity 120A [Source:HGNC Symbol;Acc:HGNC:13247]	23196	9	93451685	93566112	1	9q22.31	42.42	protein_coding	0.000352802	4.40867	1.05982
ENSG00000124019	FAM124B	family with sequence similarity 124 member B [Source:HGNC Symbol;Acc:HGNC:26224]	79843	2	224378698	224402107	-1	2q36.2	44.16	protein_coding	0.000522236	5.23313	2.21726
ENSG00000009780	FAM76A	family with sequence similarity 76 member A [Source:HGNC Symbol;Acc:HGNC:28530]	199870	1	27725961	27763116	1	1p35.3	43.38	protein_coding	0.000583106	5.23313	1.98203
ENSG00000174013	FBXO45	F-box protein 45 [Source:HGNC Symbol;Acc:HGNC:29148]	200933	3	196568611	196589059	1	3q29	41.25	protein_coding	1.09788e-05	1.47081	2.5624
ENSG00000163518	FCRL4	Fc receptor like 4 [Source:HGNC Symbol;Acc:HGNC:18507]	83417	1	157573747	157598085	-1	1q23.1	42.07	protein_coding	0.000592048	5.23313	2.5505
ENSG00000146192	FGD2	FYVE, RhoGEF and PH domain containing 2 [Source:HGNC Symbol;Acc:HGNC:3664]	221472	6	37005646	37029069	1	6p21.2	53.53	protein_coding	0.000313611	4.40867	1.13531
ENSG00000187239	FNBP1	formin binding protein 1 [Source:HGNC Symbol;Acc:HGNC:17069]	23048	9	129887187	130043194	-1	9q34.11	43.76	protein_coding	3.74302e-07	0.131698	1.19195
ENSG00000225899	FRG2B	FSHD region gene 2 family member B [Source:HGNC Symbol;Acc:HGNC:33518]	441581	10	133623895	133626795	-1	10q26.3	44.33	protein_coding	0.000205735	4.40867	3.69425
ENSG00000106328	FSCN3	fascin actin-bundling protein 3 [Source:HGNC Symbol;Acc:HGNC:3961]	29999	7	127591409	127602144	1	7q32.1	48.27	protein_coding	0.000409045	4.40867	2.27301
ENSG00000122068	FYTTD1	forty-two-three domain containing 1 [Source:HGNC Symbol;Acc:HGNC:25407]	0	3	197737179	197787596	1	3q29	42.18	protein_coding	0.000417831	4.40867	1.4697
ENSG00000154727	GABPA	GA binding protein transcription factor subunit alpha [Source:HGNC Symbol;Acc:HGNC:4071]	2551	21	25734570	25772460	1	21q21.3	36.67	protein_coding	0.000446305	5.11232	1.58469
ENSG00000117228	GBP1	guanylate binding protein 1 [Source:HGNC Symbol;Acc:HGNC:4182]	2633	1	89051882	89065360	-1	1p22.2	37.94	protein_coding	0.000219087	4.40867	1.26215
ENSG00000162654	GBP4	guanylate binding protein 4 [Source:HGNC Symbol;Acc:HGNC:20480]	115361	1	89181144	89198942	-1	1p22.2	38.84	protein_coding	0.000569877	5.23313	1.32634
ENSG00000154451	GBP5	guanylate binding protein 5 [Source:HGNC Symbol;Acc:HGNC:19895]	115362	1	89256189	89272860	-1	1p22.2	37.31	protein_coding	0.000345098	4.40867	1.22703
ENSG00000046647	GEMIN8	gem nuclear organelle associated protein 8 [Source:HGNC Symbol;Acc:HGNC:26044]	54960	X	14006726	14029893	-1	Xp22.2	41.07	protein_coding	0.00034984	4.40867	2.21452
ENSG00000168827	GFM1	G elongation factor mitochondrial 1 [Source:HGNC Symbol;Acc:HGNC:13780]	85476	3	158644527	158695581	1	3q25.32	36.92	protein_coding	0.000379526	4.40867	1.35727
ENSG00000133574	GIMAP4	GTPase, IMAP family member 4 [Source:HGNC Symbol;Acc:HGNC:21872]	0	7	150567369	150573953	1	7q36.1	44.07	protein_coding	3.51135e-05	2.38126	1.1392
ENSG00000214077	GNAQP1	G protein subunit alpha q pseudogene 1 [Source:HGNC Symbol;Acc:HGNC:4391]	0	2	131423801	131424867	-1	2q21.1	47.52	processed_pseudogene	0.000274131	4.40867	3.17298
ENSG00000241621	GOLGA2P6	GOLGA2 pseudogene 6 [Source:HGNC Symbol;Acc:HGNC:44948]	0	10	30364410	30374386	-1	10p11.23	53.13	unprocessed_pseudogene	0.000259929	4.40867	3.00363
ENSG00000283589	GOLGA8N	golgin A8 family member N [Source:HGNC Symbol;Acc:HGNC:44405]	0	CHR_HSCHR15_6_CTG8	32124112	32137984	1	CHR_HSCHR15_6_CTG80	48.94	protein_coding	0.000614635	6.71137	2.66053
ENSG00000143457	GOLPH3L	golgi phosphoprotein 3 like [Source:HGNC Symbol;Acc:HGNC:24882]	55204	1	150646230	150697154	-1	1q21.3	40.09	protein_coding	0.000118042	3.48275	1.96696
ENSG00000108587	GOSR1	golgi SNAP receptor complex member 1 [Source:HGNC Symbol;Acc:HGNC:4430]	9527	17	30477362	30527592	1	17q11.2	39.72	protein_coding	0.000290343	4.40867	1.6135
ENSG00000062194	GPBP1	GC-rich promoter binding protein 1 [Source:HGNC Symbol;Acc:HGNC:29520]	65056	5	57173948	57264679	1	5q11.2	40.02	protein_coding	0.00019957	4.40867	1.23215
ENSG00000189369	GSPT2	G1 to S phase transition 2 [Source:HGNC Symbol;Acc:HGNC:4622]	23708	X	51743442	51746232	1	Xp11.22	44.72	protein_coding	0.000438291	4.40867	1.80747
ENSG00000178458	H3P16	H3 histone pseudogene 16 [Source:HGNC Symbol;Acc:HGNC:42982]	0	4	139698144	139698554	-1	4q31.1	51.34	processed_pseudogene	0.000698731	6.71137	3.5005
ENSG00000138646	HERC5	HECT and RLD domain containing E3 ubiquitin protein ligase 5 [Source:HGNC Symbol;Acc:HGNC:24368]	51191	4	88457119	88506163	1	4q22.1	39.4	protein_coding	0.000363249	4.40867	1.34438
ENSG00000231531	HINT1P1	histidine triad nucleotide binding protein 1 pseudogene 1 [Source:HGNC Symbol;Acc:HGNC:18467]	0	7	143312684	143313061	-1	7q34	46.3	processed_pseudogene	7.15621e-05	3.48275	4.77017
ENSG00000226059	HMGB3P20	high mobility group box 3 pseudogene 20 [Source:HGNC Symbol;Acc:HGNC:39312]	0	7	26982768	26983367	-1	7p15.2	44.5	processed_pseudogene	0.000432219	4.40867	3.89942
ENSG00000152795	HNRNPDL	heterogeneous nuclear ribonucleoprotein D like [Source:HGNC Symbol;Acc:HGNC:5037]	9987	4	82422565	82430462	-1	4q21.22	42.42	protein_coding	0.000340761	4.40867	1.32497
ENSG00000096746	HNRNPH3	heterogeneous nuclear ribonucleoprotein H3 [Source:HGNC Symbol;Acc:HGNC:5043]	3189	10	68331174	68343193	1	10q21.3	39.82	protein_coding	0.00065607	6.71137	1.48577
ENSG00000080824	HSP90AA1	heat shock protein 90 alpha family class A member 1 [Source:HGNC Symbol;Acc:HGNC:5253]	3320	14	102080742	102139699	-1	14q32.31	47.25	protein_coding	0.000482676	5.23313	1.12331
ENSG00000044574	HSPA5	heat shock protein family A (Hsp70) member 5 [Source:HGNC Symbol;Acc:HGNC:5238]	3309	9	125234853	125241382	-1	9q33.3	44.15	protein_coding	4.77689e-05	2.38126	1.19922
ENSG00000256356	HSPA8P5	heat shock protein family A (Hsp70) member 8 pseudogene 5 [Source:HGNC Symbol;Acc:HGNC:44920]	0	12	4097451	4099519	1	12p13.32	46.4	processed_pseudogene	0.000300437	4.40867	3.35138
ENSG00000163565	IFI16	interferon gamma inducible protein 16 [Source:HGNC Symbol;Acc:HGNC:5395]	3428	1	158999968	159055155	1	1q23.1	38.34	protein_coding	0.000601711	6.71137	1.25469
ENSG00000137965	IFI44	interferon induced protein 44 [Source:HGNC Symbol;Acc:HGNC:16938]	10561	1	78649796	78664078	1	1p31.1	35.31	protein_coding	3.78805e-05	2.38126	1.46691
ENSG00000224416	IFNA22P	interferon alpha 22, pseudogene [Source:HGNC Symbol;Acc:HGNC:5431]	0	9	21278050	21278619	-1	9p21.3	45.79	unprocessed_pseudogene	2.4738e-07	0.131698	4.6242
ENSG00000068885	IFT80	intraflagellar transport 80 [Source:HGNC Symbol;Acc:HGNC:29262]	57560	3	160256986	160399880	-1	3q25.33	36.52	protein_coding	0.000464848	5.23313	1.7791
ENSG00000243264	IGKV2D-29	immunoglobulin kappa variable 2D-29 [Source:HGNC Symbol;Acc:HGNC:5800]	0	2	89947512	89948269	1	2p11.2	45.38	IG_V_gene	2.43897e-05	2.14785	3.50212
ENSG00000211665	IGLV3-16	immunoglobulin lambda variable 3-16 [Source:HGNC Symbol;Acc:HGNC:5901]	0	22	22747383	22747921	1	22q11.22	55.66	IG_V_gene	0.000173196	4.40867	3.21229
ENSG00000211640	IGLV6-57	immunoglobulin lambda variable 6-57 [Source:HGNC Symbol;Acc:HGNC:5927]	0	22	22195799	22196276	1	22q11.22	56.49	IG_V_gene	0.000419327	4.40867	2.38065
ENSG00000145703	IQGAP2	IQ motif containing GTPase activating protein 2 [Source:HGNC Symbol;Acc:HGNC:6111]	10788	5	76403285	76708132	1	5q13.3	40.46	protein_coding	4.03477e-05	2.38126	1.14096
ENSG00000172183	ISG20	interferon stimulated exonuclease gene 20 [Source:HGNC Symbol;Acc:HGNC:6130]	3669	15	88635670	88656483	1	15q26.1	51.94	protein_coding	0.000509395	5.23313	1.21245
ENSG00000153814	JAZF1	JAZF zinc finger 1 [Source:HGNC Symbol;Acc:HGNC:28917]	221895	7	27830573	28180795	-1	7p15.1	41.44	protein_coding	9.42154e-06	1.47081	1.50417
ENSG00000107077	KDM4C	lysine demethylase 4C [Source:HGNC Symbol;Acc:HGNC:17071]	23081	9	6720863	7175648	1	9p24.1	40.37	protein_coding	0.000491348	5.23313	1.27511
ENSG00000132680	KHDC4	KH domain containing 4, pre-mRNA splicing factor [Source:HGNC Symbol;Acc:HGNC:29145]	0	1	155913045	155934413	-1	1q22	42.57	protein_coding	0.000689201	6.71137	1.2666
ENSG00000135709	KIAA0513	KIAA0513 [Source:HGNC Symbol;Acc:HGNC:29058]	9764	16	85027782	85094230	1	16q24.1	51.62	protein_coding	0.000689102	6.71137	1.20476
ENSG00000197683	KRTAP26-1	keratin associated protein 26-1 [Source:HGNC Symbol;Acc:HGNC:33760]	388818	21	30319124	30320315	-1	21q22.11	47.65	protein_coding	0.000654257	6.71137	2.9452
ENSG00000002549	LAP3	leucine aminopeptidase 3 [Source:HGNC Symbol;Acc:HGNC:18449]	51056	4	17577198	17607972	1	4p15.32	44.16	protein_coding	6.28551e-05	2.38126	1.39935
ENSG00000086730	LAT2	linker for activation of T cells family member 2 [Source:HGNC Symbol;Acc:HGNC:12749]	7462	7	74199652	74229834	1	7q11.23	53.07	protein_coding	0.000307329	4.40867	1.24498
ENSG00000196233	LCOR	ligand dependent nuclear receptor corepressor [Source:HGNC Symbol;Acc:HGNC:29503]	84458	10	96832254	96995956	1	10q24.1	39.59	protein_coding	0.000372795	4.40867	1.25324
ENSG00000162398	LEXM	lymphocyte expansion molecule [Source:HGNC Symbol;Acc:HGNC:26854]	163747	1	54806063	54842252	1	1p32.3	47.08	protein_coding	0.000116463	3.48275	2.38924
ENSG00000116977	LGALS8	galectin 8 [Source:HGNC Symbol;Acc:HGNC:6569]	3964	1	236518000	236552981	1	1q43	43.48	protein_coding	0.000339642	4.40867	1.3705
ENSG00000274513	LILRB2	leukocyte immunoglobulin like receptor B2 [Source:HGNC Symbol;Acc:HGNC:6606]	10288	CHR_HSCHR19LRC_PGF2_CTG3_1	54274450	54281944	-1	CHR_HSCHR19LRC_PGF2_CTG3_10	57.73	protein_coding	0.000219599	4.40867	2.55041
ENSG00000111052	LIN7A	lin-7 homolog A, crumbs cell polarity complex component [Source:HGNC Symbol;Acc:HGNC:17787]	8825	12	80792520	80937934	-1	12q21.31	36.73	protein_coding	0.000586664	5.23313	1.73407
ENSG00000253819	LINC01151	long intergenic non-protein coding RNA 1151 [Source:HGNC Symbol;Acc:HGNC:49471]	0	8	122485194	122733804	-1	8q24.13	42.26	lncRNA	0.000259552	4.40867	2.82904
ENSG00000213171	LINGO4	leucine rich repeat and Ig domain containing 4 [Source:HGNC Symbol;Acc:HGNC:31814]	339398	1	151800264	151805419	-1	1q21.3	56.11	protein_coding	0.000597134	5.23313	3.4186
ENSG00000165501	LRR1	leucine rich repeat protein 1 [Source:HGNC Symbol;Acc:HGNC:19742]	122769	14	49598761	49614672	1	14q21.3	44.95	protein_coding	5.86243e-05	2.38126	1.87179
ENSG00000041802	LSG1	large 60S subunit nuclear export GTPase 1 [Source:HGNC Symbol;Acc:HGNC:25652]	0	3	194640791	194672463	-1	3q29	41.68	protein_coding	7.68262e-05	3.48275	1.38632
ENSG00000083099	LYRM2	LYR motif containing 2 [Source:HGNC Symbol;Acc:HGNC:25229]	57226	6	89568144	89638749	-1	6q15	44.37	protein_coding	0.00012912	3.48275	2.44136
ENSG00000143669	LYST	lysosomal trafficking regulator [Source:HGNC Symbol;Acc:HGNC:1968]	1130	1	235661041	235883640	-1	1q42.3	37.77	protein_coding	0.000403275	4.40867	1.11842
ENSG00000162385	MAGOH	mago homolog, exon junction complex subunit [Source:HGNC Symbol;Acc:HGNC:6815]	0	1	53226900	53238518	-1	1p32.3	41.43	protein_coding	0.000150324	3.48275	1.80364
ENSG00000111196	MAGOHB	mago homolog B, exon junction complex subunit [Source:HGNC Symbol;Acc:HGNC:25504]	55110	12	10604193	10613609	-1	12p13.2	36.39	protein_coding	5.50346e-05	2.38126	2.47365
ENSG00000071054	MAP4K4	mitogen-activated protein kinase kinase kinase kinase 4 [Source:HGNC Symbol;Acc:HGNC:6866]	9448	2	101696850	101894690	1	2q11.2	41.04	protein_coding	1.0112e-05	1.47081	1.18653
ENSG00000103313	MEFV	MEFV innate immuity regulator, pyrin [Source:HGNC Symbol;Acc:HGNC:6998]	4210	16	3242027	3256633	-1	16p13.3	51.43	protein_coding	0.000420128	4.40867	1.11864
ENSG00000235233	MICA	MHC class I polypeptide-related sequence A [Source:HGNC Symbol;Acc:HGNC:7090]	100507436	CHR_HSCHR6_MHC_MANN_CTG1	31442784	31459233	1	CHR_HSCHR6_MHC_MANN_CTG10	50.15	protein_coding	0.000154135	3.48275	3.00961
ENSG00000180488	MIGA1	mitoguardin 1 [Source:HGNC Symbol;Acc:HGNC:24741]	374986	1	77779624	77879540	1	1p31.1	39.53	protein_coding	0.000194884	4.40867	1.74187
ENSG00000283958	MIR1248	microRNA 1248 [Source:HGNC Symbol;Acc:HGNC:35314]	100302143	3	186786672	186786777	1	3q27.3	37.74	miRNA	0.000586131	5.23313	-1.24119
ENSG00000207975	MIR181B1	microRNA 181b-1 [Source:HGNC Symbol;Acc:HGNC:31550]	406955	1	198858873	198858982	-1	1q32.1	44.55	miRNA	0.000105209	3.48275	3.64021
ENSG00000129534	MIS18BP1	MIS18 binding protein 1 [Source:HGNC Symbol;Acc:HGNC:20190]	55320	14	45203190	45253540	-1	14q21.2	37.65	protein_coding	0.000356779	4.40867	1.24618
ENSG00000168404	MLKL	mixed lineage kinase domain like pseudokinase [Source:HGNC Symbol;Acc:HGNC:26617]	197259	16	74671855	74700960	-1	16q23.1	45.73	protein_coding	0.000454025	5.11232	1.20609
ENSG00000149573	MPZL2	myelin protein zero like 2 [Source:HGNC Symbol;Acc:HGNC:3496]	10205	11	118253416	118264536	-1	11q23.3	38.82	protein_coding	0.000405913	4.40867	2.54182
ENSG00000255536	MRGPRX5P	MAS related GPR family member X5, pseudogene [Source:HGNC Symbol;Acc:HGNC:54329]	0	11	18910436	18911396	-1	11p15.1	52.97	unprocessed_pseudogene	5.26718e-05	2.38126	3.87355
ENSG00000125445	MRPS7	mitochondrial ribosomal protein S7 [Source:HGNC Symbol;Acc:HGNC:14499]	51081	17	75261674	75266376	1	17q25.1	50.48	protein_coding	6.28969e-05	2.38126	2.67856
ENSG00000163738	MTHFD2L	methylenetetrahydrofolate dehydrogenase (NADP+ dependent) 2 like [Source:HGNC Symbol;Acc:HGNC:31865]	441024	4	74114174	74303099	1	4q13.3	36.15	protein_coding	0.000272135	4.40867	2.05957
ENSG00000039123	MTREX	Mtr4 exosome RNA helicase [Source:HGNC Symbol;Acc:HGNC:18734]	23517	5	55307989	55425579	1	5q11.2	36.82	protein_coding	5.7866e-05	2.38126	1.38143
ENSG00000183486	MX2	MX dynamin like GTPase 2 [Source:HGNC Symbol;Acc:HGNC:7533]	4600	21	41361999	41409393	1	21q22.3	49.7	protein_coding	0.000307343	4.40867	1.24752
ENSG00000138119	MYOF	myoferlin [Source:HGNC Symbol;Acc:HGNC:3656]	26509	10	93306429	93482334	-1	10q23.33	44.36	protein_coding	0.00033626	4.40867	1.19204
MSTRG	NA	#N/A	#N/A	#N/A	#N/A	#N/A	#N/A	#N/A	#N/A	#N/A	6.06061e-05	2.38126	3.67185
MSTRG	NA	#N/A	#N/A	#N/A	#N/A	#N/A	#N/A	#N/A	#N/A	#N/A	0.000520095	5.23313	2.98894
MSTRG	NA	#N/A	#N/A	#N/A	#N/A	#N/A	#N/A	#N/A	#N/A	#N/A	0.000152753	3.48275	-3.47367
ENSG00000237065	NANOGP4	Nanog homeobox pseudogene 4 [Source:HGNC Symbol;Acc:HGNC:23102]	0	7	29212302	29213214	1	7p14.3	48.52	transcribed_processed_pseudogene	0.000146558	3.48275	2.63348
ENSG00000089818	NECAP1	NECAP endocytosis associated 1 [Source:HGNC Symbol;Acc:HGNC:24539]	0	12	8076939	8097881	1	12p13.31	41.12	protein_coding	0.000555423	5.23313	1.30026
ENSG00000165525	NEMF	nuclear export mediator factor [Source:HGNC Symbol;Acc:HGNC:10663]	9147	14	49782083	49852821	-1	14q21.3	40.31	protein_coding	0.000206734	4.40867	1.39057
ENSG00000102908	NFAT5	nuclear factor of activated T cells 5 [Source:HGNC Symbol;Acc:HGNC:7774]	10725	16	69565094	69704666	1	16q22.1	38.64	protein_coding	0.000171609	4.40867	1.22871
ENSG00000164190	NIPBL	NIPBL cohesin loading factor [Source:HGNC Symbol;Acc:HGNC:28862]	25836	5	36876769	37066413	1	5p13.2	35.04	protein_coding	0.000729503	6.71137	1.12208
ENSG00000086288	NME8	NME/NM23 family member 8 [Source:HGNC Symbol;Acc:HGNC:16473]	51314	7	37848597	37900397	1	7p14.1	37.47	protein_coding	0.000574495	5.23313	1.89768
ENSG00000257956	NOP56P3	NOP56 ribonucleoprotein pseudogene 3 [Source:HGNC Symbol;Acc:HGNC:49801]	0	12	79558782	79559166	1	12q21.2	46.75	processed_pseudogene	0.00026728	4.40867	3.19688
ENSG00000114388	NPRL2	NPR2 like, GATOR1 complex subunit [Source:HGNC Symbol;Acc:HGNC:24969]	10641	3	50347330	50350826	-1	3p21.31	56.13	protein_coding	0.000328695	4.40867	1.32554
ENSG00000156831	NSMCE2	NSE2 (MMS21) homolog, SMC5-SMC6 complex SUMO ligase [Source:HGNC Symbol;Acc:HGNC:26513]	286053	8	125091679	125367120	1	8q24.13	39.89	protein_coding	0.000262203	4.40867	1.64663
ENSG00000013374	NUB1	negative regulator of ubiquitin like proteins 1 [Source:HGNC Symbol;Acc:HGNC:17623]	51667	7	151341772	151378449	1	7q36.1	44.89	protein_coding	9.1739e-05	3.48275	1.27261
ENSG00000140876	NUDT7	nudix hydrolase 7 [Source:HGNC Symbol;Acc:HGNC:8054]	283927	16	77722492	77742260	1	16q23.1	42.76	protein_coding	0.000492415	5.23313	2.76574
ENSG00000176716	OR10AB1P	olfactory receptor family 10 subfamily AB member 1 pseudogene [Source:HGNC Symbol;Acc:HGNC:14804]	0	11	7726436	7729684	1	11p15.4	38.04	transcribed_unprocessed_pseudogene	0.000271716	4.40867	3.11288
ENSG00000176922	OR51S1	olfactory receptor family 51 subfamily S member 1 [Source:HGNC Symbol;Acc:HGNC:15204]	119692	11	4848237	4849208	-1	11p15.4	52.78	protein_coding	0.000109335	3.48275	3.60477
ENSG00000187747	OR52B6	olfactory receptor family 52 subfamily B member 6 [Source:HGNC Symbol;Acc:HGNC:15211]	340980	11	5580877	5581884	1	11p15.4	49.31	protein_coding	0.000105083	3.48275	3.24502
ENSG00000236032	OR5H14	olfactory receptor family 5 subfamily H member 14 [Source:HGNC Symbol;Acc:HGNC:31286]	403273	3	98147479	98156614	1	3q11.2	36.08	protein_coding	0.000335711	4.40867	3.14724
ENSG00000244222	OR7E121P	olfactory receptor family 7 subfamily E member 121 pseudogene [Source:HGNC Symbol;Acc:HGNC:15049]	0	3	75598652	75599673	-1	3p12.3	47.65	unprocessed_pseudogene	2.82867e-05	2.14785	3.80695
ENSG00000186513	OR9Q2	olfactory receptor family 9 subfamily Q member 2 [Source:HGNC Symbol;Acc:HGNC:15328]	219957	11	58189070	58194053	1	11q12.1	40.57	protein_coding	0.000452817	5.11232	3.593
ENSG00000154124	OTULIN	OTU deubiquitinase with linear linkage specificity [Source:HGNC Symbol;Acc:HGNC:25118]	90268	5	14664664	14699850	1	5p15.2	41.68	protein_coding	5.83727e-06	1.47081	1.73385
ENSG00000152520	PAN3	poly(A) specific ribonuclease subunit PAN3 [Source:HGNC Symbol;Acc:HGNC:29991]	255967	13	28138506	28295335	1	13q12.2	37.49	protein_coding	0.000408523	4.40867	1.14919
ENSG00000138801	PAPSS1	3'-phosphoadenosine 5'-phosphosulfate synthase 1 [Source:HGNC Symbol;Acc:HGNC:8603]	9061	4	107590276	107720234	-1	4q25	38.55	protein_coding	0.000541894	5.23313	1.29544
ENSG00000137819	PAQR5	progestin and adipoQ receptor family member 5 [Source:HGNC Symbol;Acc:HGNC:29645]	54852	15	69298912	69407780	1	15q23	46.87	protein_coding	1.53942e-06	1.47081	4.62413
ENSG00000129484	PARP2	poly(ADP-ribose) polymerase 2 [Source:HGNC Symbol;Acc:HGNC:272]	10038	14	20343615	20357904	1	14q11.2	42.3	protein_coding	0.000108564	3.48275	1.80352
ENSG00000102699	PARP4	poly(ADP-ribose) polymerase family member 4 [Source:HGNC Symbol;Acc:HGNC:271]	143	13	24420931	24512778	-1	13q12.12	42.87	protein_coding	2.91453e-05	2.14785	1.11496
ENSG00000138496	PARP9	poly(ADP-ribose) polymerase family member 9 [Source:HGNC Symbol;Acc:HGNC:24118]	83666	3	122527924	122564577	-1	3q21.1	42.46	protein_coding	0.000114963	3.48275	1.29652
ENSG00000165494	PCF11	PCF11 cleavage and polyadenylation factor subunit [Source:HGNC Symbol;Acc:HGNC:30097]	51585	11	83156988	83187451	1	11q14.1	38.25	protein_coding	0.000687533	6.71137	1.16626
ENSG00000078674	PCM1	pericentriolar material 1 [Source:HGNC Symbol;Acc:HGNC:8727]	5108	8	17922968	18029948	1	8p22	36.49	protein_coding	0.000717507	6.71137	1.17487
ENSG00000284741	PDE11A	#N/A	#N/A	#N/A	#N/A	#N/A	#N/A	#N/A	#N/A	#N/A	0.000252493	4.40867	3.72184
ENSG00000078142	PIK3C3	phosphatidylinositol 3-kinase catalytic subunit type 3 [Source:HGNC Symbol;Acc:HGNC:8974]	5289	18	41955234	42087830	1	18q12.3	35.33	protein_coding	0.000689483	6.71137	1.3572
ENSG00000145675	PIK3R1	phosphoinositide-3-kinase regulatory subunit 1 [Source:HGNC Symbol;Acc:HGNC:8979]	5295	5	68215756	68301821	1	5q13.1	39.2	protein_coding	4.13153e-05	2.38126	1.24875
ENSG00000145287	PLAC8	placenta associated 8 [Source:HGNC Symbol;Acc:HGNC:19254]	51316	4	83090048	83137075	-1	4q21.22	41.72	protein_coding	0.00055962	5.23313	1.21763
ENSG00000283930	PLD5P1	PLD5 pseudogene 1 [Source:HGNC Symbol;Acc:HGNC:55072]	0	10	38094368	38360098	1	10p11.1	39.36	protein_coding	0.000266935	4.40867	3.00883
ENSG00000279296	PRAL	p53 regulation associated lncRNA [Source:HGNC Symbol;Acc:HGNC:52646]	0	17	6772831	6776116	-1	17p13.1	43.46	TEC	0.000366379	4.40867	2.59932
ENSG00000138078	PREPL	prolyl endopeptidase like [Source:HGNC Symbol;Acc:HGNC:30228]	9581	2	44316281	44361862	-1	2p21	37.28	protein_coding	0.000203425	4.40867	1.41242
ENSG00000146143	PRIM2	DNA primase subunit 2 [Source:HGNC Symbol;Acc:HGNC:9370]	5558	6	57314805	57646850	1	6p11.2	37.46	protein_coding	0.000216737	4.40867	1.61643
ENSG00000196504	PRPF40A	pre-mRNA processing factor 40 homolog A [Source:HGNC Symbol;Acc:HGNC:16463]	55660	2	152651593	152717997	-1	2q23.3	36.31	protein_coding	0.000431689	4.40867	1.17676
ENSG00000188368	PRR19	proline rich 19 [Source:HGNC Symbol;Acc:HGNC:33728]	284338	19	42302098	42310814	1	19q13.2	54.16	protein_coding	0.000283554	4.40867	2.92123
ENSG00000143363	PRUNE1	prune exopolyphosphatase 1 [Source:HGNC Symbol;Acc:HGNC:13420]	58497	1	151008420	151035713	1	1q21.3	46.61	protein_coding	0.000505149	5.23313	1.25649
ENSG00000171522	PTGER4	prostaglandin E receptor 4 [Source:HGNC Symbol;Acc:HGNC:9596]	0	5	40679915	40693735	1	5p13.1	41.96	protein_coding	0.000204062	4.40867	1.16947
ENSG00000120899	PTK2B	protein tyrosine kinase 2 beta [Source:HGNC Symbol;Acc:HGNC:9612]	2185	8	27311482	27459391	1	8p21.2	46.91	protein_coding	0.000380543	4.40867	1.08944
ENSG00000111679	PTPN6	protein tyrosine phosphatase non-receptor type 6 [Source:HGNC Symbol;Acc:HGNC:9658]	5777	12	6946468	6961316	1	12p13.31	57.71	protein_coding	0.000555635	5.23313	1.0805
ENSG00000081237	PTPRC	protein tyrosine phosphatase receptor type C [Source:HGNC Symbol;Acc:HGNC:9666]	5788	1	198638457	198757476	1	1q31.3	34.25	protein_coding	0.000386679	4.40867	1.10248
ENSG00000131831	RAI2	retinoic acid induced 2 [Source:HGNC Symbol;Acc:HGNC:9835]	10742	X	17800049	17861337	-1	Xp22.13	45.61	protein_coding	2.0163e-05	2.14785	3.44699
ENSG00000127314	RAP1B	RAP1B, member of RAS oncogene family [Source:HGNC Symbol;Acc:HGNC:9857]	5908	12	68610855	68671901	1	12q15	38.94	protein_coding	0.000240962	4.40867	1.35651
ENSG00000131051	RBM39	RNA binding motif protein 39 [Source:HGNC Symbol;Acc:HGNC:15923]	9584	20	35701347	35742312	-1	20q11.22	40.28	protein_coding	0.000660183	6.71137	1.16543
ENSG00000223427	RBM7P1	RBM7 pseudogene 1 [Source:HGNC Symbol;Acc:HGNC:54704]	0	2	80162428	80163135	-1	2p12	40.25	processed_pseudogene	0.000178169	4.40867	3.05276
ENSG00000135597	REPS1	RALBP1 associated Eps domain containing 1 [Source:HGNC Symbol;Acc:HGNC:15578]	85021	6	138903493	138988261	-1	6q24.1	37.32	protein_coding	0.000506603	5.23313	1.18232
ENSG00000157916	RER1	retention in endoplasmic reticulum sorting receptor 1 [Source:HGNC Symbol;Acc:HGNC:30309]	11079	1	2391775	2405442	1	1p36.32	53.96	protein_coding	0.000454562	5.23313	1.42358
ENSG00000107014	RLN2	relaxin 2 [Source:HGNC Symbol;Acc:HGNC:10027]	6019	9	5299864	5304716	-1	9p24.1	39.23	protein_coding	3.02975e-05	2.38126	3.24171
ENSG00000265973	RP11-163O19.16	tripartite motif-containing pseudogene	0	11	49843488	49846533	-1	11p11.12	35.42	unprocessed_pseudogene	3.18846e-07	0.131698	4.70364
ENSG00000178715	RP11-169K16.8	ribosomal protein S16 (RPS16) pseudogene	0	1	15828232	15828669	1	1p36.21	55.71	processed_pseudogene	0.000135875	3.48275	3.13559
ENSG00000229060	RP11-20P5.2	novel pseudogene	0	9	28148211	28149236	1	9p21.1	57.12	processed_pseudogene	2.44348e-05	2.14785	3.84575
ENSG00000267040	RP11-35G9.3	novel transcript, antisense to ATP8B1	0	18	57630297	57669296	1	18q21.31	44.42	lncRNA	0.000406249	4.40867	2.25379
ENSG00000239254	RP11-365F18.3	Male-specific lethal-3 homolog 1 (Msl3l1) pseudogene	0	7	139172516	139174266	-1	7q34	44.43	processed_pseudogene	4.3125e-05	2.38126	3.95466
ENSG00000284952	RP11-674E16.5	novel transcript	0	3	155763043	155854442	-1	3q25.31	40.46	protein_coding	0.000181375	4.40867	2.45315
ENSG00000228657	RPL23AP58	ribosomal protein L23a pseudogene 58 [Source:HGNC Symbol;Acc:HGNC:36138]	0	10	102572757	102573225	-1	10q24.32	48.19	processed_pseudogene	0.000693443	6.71137	3.03025
ENSG00000233829	RPL26P15	ribosomal protein L26 pseudogene 15 [Source:HGNC Symbol;Acc:HGNC:35512]	0	2	46003942	46004309	-1	2p21	44.02	processed_pseudogene	0.000410155	4.40867	2.46799
ENSG00000223396	RPS10P7	ribosomal protein S10 pseudogene 7 [Source:HGNC Symbol;Acc:HGNC:36423]	0	1	201518703	201584367	1	1q32.1	47.19	transcribed_processed_pseudogene	0.000264682	4.40867	3.31649
ENSG00000218208	RPS27AP11	RPS27A pseudogene 11 [Source:HGNC Symbol;Acc:HGNC:36126]	0	6	113581501	113581947	1	6q21	42.28	processed_pseudogene	7.30353e-05	3.48275	3.93867
ENSG00000244722	RPSAP29	ribosomal protein SA pseudogene 29 [Source:HGNC Symbol;Acc:HGNC:36680]	0	3	110682286	110683154	-1	3q13.13	50.63	processed_pseudogene	9.25085e-06	1.47081	3.84099
ENSG00000214263	RPSAP53	ribosomal protein SA pseudogene 53 [Source:HGNC Symbol;Acc:HGNC:36641]	0	13	67266845	67267706	-1	13q21.32	50.93	processed_pseudogene	1.93476e-07	0.131698	3.64366
ENSG00000136514	RTP4	receptor transporter protein 4 [Source:HGNC Symbol;Acc:HGNC:23992]	0	3	187368385	187372076	1	3q27.3	42.42	protein_coding	0.000494342	5.23313	2.10152
ENSG00000205413	SAMD9	sterile alpha motif domain containing 9 [Source:HGNC Symbol;Acc:HGNC:1348]	54809	7	93099513	93118023	-1	7q21.2	37.75	protein_coding	0.000439682	5.11232	1.22541
ENSG00000177409	SAMD9L	sterile alpha motif domain containing 9 like [Source:HGNC Symbol;Acc:HGNC:1349]	219285	7	93130056	93148385	-1	7q21.2	39.59	protein_coding	5.14743e-05	2.38126	1.31523
ENSG00000101347	SAMHD1	SAM and HD domain containing deoxynucleoside triphosphate triphosphohydrolase 1 [Source:HGNC Symbol;Acc:HGNC:15925]	25939	20	36890229	36951893	-1	20q11.23	43.83	protein_coding	0.000575245	5.23313	1.0785
ENSG00000130066	SAT1	spermidine/spermine N1-acetyltransferase 1 [Source:HGNC Symbol;Acc:HGNC:10540]	0	X	23783173	23786210	1	Xp22.11	43.78	protein_coding	0.000536335	5.23313	1.22759
ENSG00000187742	SECISBP2	SECIS binding protein 2 [Source:HGNC Symbol;Acc:HGNC:30972]	79048	9	89318500	89359663	1	9q22.2	42.36	protein_coding	0.000200603	4.40867	1.21433
ENSG00000112701	SENP6	SUMO specific peptidase 6 [Source:HGNC Symbol;Acc:HGNC:20944]	26054	6	75601509	75718281	1	6q14.1	37.44	protein_coding	0.000324371	4.40867	1.27312
ENSG00000245958	SEPTIN7P14	septin 7 pseudogene 14 [Source:HGNC Symbol;Acc:HGNC:44219]	0	4	119454762	119552025	1	4q26	36.56	transcribed_unprocessed_pseudogene	0.000612649	6.71137	2.96801
ENSG00000142864	SERBP1	SERPINE1 mRNA binding protein 1 [Source:HGNC Symbol;Acc:HGNC:17860]	26135	1	67407810	67430415	-1	1p31.3	38.87	protein_coding	0.000356896	4.40867	1.38666
ENSG00000186910	SERPINA11	serpin family A member 11 [Source:HGNC Symbol;Acc:HGNC:19193]	256394	14	94442464	94452800	-1	14q32.13	46.09	protein_coding	0.000436561	4.40867	3.3755
ENSG00000170542	SERPINB9	serpin family B member 9 [Source:HGNC Symbol;Acc:HGNC:8955]	5272	6	2887270	2903309	-1	6p25.2	43.78	protein_coding	0.000181434	4.40867	1.20468
ENSG00000120519	SLC10A7	solute carrier family 10 member 7 [Source:HGNC Symbol;Acc:HGNC:23088]	84068	4	146253975	146522372	-1	4q31.22	36.99	protein_coding	0.000319593	4.40867	1.76719
ENSG00000213608	SLC25A14P1	solute carrier family 25 member 14 pseudogene 1 [Source:HGNC Symbol;Acc:HGNC:43856]	0	4	83477524	83478424	1	4q21.23	42.84	processed_pseudogene	0.000187656	4.40867	3.66315
ENSG00000229785	SLC25A38P1	solute carrier family 25 member 38 pseudogene 1 [Source:HGNC Symbol;Acc:HGNC:43858]	0	1	172748560	172749502	1	1q24.3	49.52	processed_pseudogene	0.000304644	4.40867	3.86554
ENSG00000162695	SLC30A7	solute carrier family 30 member 7 [Source:HGNC Symbol;Acc:HGNC:19306]	148867	1	100896076	100981757	1	1p21.2	35.85	protein_coding	0.000558372	5.23313	1.45521
ENSG00000181804	SLC9A9	solute carrier family 9 member A9 [Source:HGNC Symbol;Acc:HGNC:20653]	0	3	143265222	143848485	-1	3q24	39.27	protein_coding	8.2221e-05	3.48275	1.35234
ENSG00000173473	SMARCC1	SWI/SNF related, matrix associated, actin dependent regulator of chromatin subfamily c member 1 [Source:HGNC Symbol;Acc:HGNC:11104]	0	3	47585269	47782106	-1	3p21.31	41.6	protein_coding	0.000110021	3.48275	1.1884
ENSG00000247092	SNHG10	small nucleolar RNA host gene 10 [Source:HGNC Symbol;Acc:HGNC:27510]	283596	14	95521943	95534889	-1	14q32.13	44.55	lncRNA	0.000114824	3.48275	3.02601
ENSG00000197989	SNHG12	small nucleolar RNA host gene 12 [Source:HGNC Symbol;Acc:HGNC:30062]	85028	1	28578538	28583132	-1	1p35.3	50.99	lncRNA	0.000316206	4.40867	2.05599
ENSG00000206650	SNORA70G	small nucleolar RNA, H/ACA box 70G [Source:HGNC Symbol;Acc:HGNC:34359]	100379132	12	68627234	68627375	-1	12q15	52.82	snoRNA	0.000281913	4.40867	3.49249
ENSG00000172554	SNTG2	syntrophin gamma 2 [Source:HGNC Symbol;Acc:HGNC:13741]	54221	2	950849	1367613	1	2p25.3	42.85	protein_coding	0.000118841	3.48275	2.57359
ENSG00000143376	SNX27	sorting nexin 27 [Source:HGNC Symbol;Acc:HGNC:20073]	81609	1	151612006	151699091	1	1q21.3	40.43	protein_coding	0.000591337	5.23313	1.25568
ENSG00000135899	SP110	SP110 nuclear body protein [Source:HGNC Symbol;Acc:HGNC:5401]	3431	2	230165186	230225729	-1	2q37.1	42.19	protein_coding	6.51633e-06	1.47081	1.23023
ENSG00000166068	SPRED1	sprouty related EVH1 domain containing 1 [Source:HGNC Symbol;Acc:HGNC:20249]	161742	15	38252836	38357249	1	15q14	35.19	protein_coding	5.9047e-05	2.38126	2.2951
ENSG00000196369	SRGAP2B	SLIT-ROBO Rho GTPase activating protein 2B [Source:HGNC Symbol;Acc:HGNC:35237]	647135	1	144887265	145095528	-1	1q21.1	42.03	protein_coding	4.11337e-07	1.47081	2.53728
ENSG00000116350	SRSF4	serine and arginine rich splicing factor 4 [Source:HGNC Symbol;Acc:HGNC:10786]	6429	1	29147743	29181900	-1	1p35.3	42.93	protein_coding	3.34292e-05	2.38126	1.40577
ENSG00000115415	STAT1	signal transducer and activator of transcription 1 [Source:HGNC Symbol;Acc:HGNC:11362]	6772	2	190908460	191020960	-1	2q32.2	38.26	protein_coding	7.58903e-05	3.48275	1.14709
ENSG00000170581	STAT2	signal transducer and activator of transcription 2 [Source:HGNC Symbol;Acc:HGNC:11363]	6773	12	56341597	56360167	-1	12q13.3	47.76	protein_coding	0.000108261	3.48275	1.15595
ENSG00000138378	STAT4	signal transducer and activator of transcription 4 [Source:HGNC Symbol;Acc:HGNC:11365]	6775	2	191029576	191151596	-1	2q32.3	37.27	protein_coding	0.000259002	4.40867	1.26377
ENSG00000133789	SWAP70	switching B cell complex subunit SWAP70 [Source:HGNC Symbol;Acc:HGNC:17070]	23075	11	9664077	9752993	1	11p15.4	39.97	protein_coding	0.00039539	4.40867	1.47558
ENSG00000127362	TAS2R3	taste 2 receptor member 3 [Source:HGNC Symbol;Acc:HGNC:14910]	50831	7	141764097	141765197	1	7q34	45.69	protein_coding	0.00069636	6.71137	2.38607
ENSG00000106052	TAX1BP1	Tax1 binding protein 1 [Source:HGNC Symbol;Acc:HGNC:11575]	8887	7	27739331	27844564	1	7p15.2	36.81	protein_coding	0.000746123	6.71137	1.2129
ENSG00000182521	TBPL2	TATA-box binding protein like 2 [Source:HGNC Symbol;Acc:HGNC:19841]	387332	14	55413541	55456726	-1	14q22.3	42.41	protein_coding	0.000731518	6.71137	3.07558
ENSG00000143178	TBX19	T-box transcription factor 19 [Source:HGNC Symbol;Acc:HGNC:11596]	9095	1	168280877	168314426	1	1q24.2	42.87	protein_coding	6.11581e-05	2.38126	1.90861
ENSG00000083544	TDRD3	tudor domain containing 3 [Source:HGNC Symbol;Acc:HGNC:20612]	81550	13	60396457	60573878	1	13q21.2	36.41	protein_coding	0.000576178	5.23313	1.60881
ENSG00000164329	TENT2	terminal nucleotidyltransferase 2 [Source:HGNC Symbol;Acc:HGNC:26776]	167153	5	79612120	79688246	1	5q14.1	36.26	protein_coding	0.000564151	5.23313	1.30222
ENSG00000135269	TES	testin LIM domain protein [Source:HGNC Symbol;Acc:HGNC:14620]	26136	7	116210506	116258783	1	7q31.2	37.72	protein_coding	0.000122311	3.48275	1.29337
ENSG00000116001	TIA1	TIA1 cytotoxic granule associated RNA binding protein [Source:HGNC Symbol;Acc:HGNC:11802]	7072	2	70209444	70248660	-1	2p13.3	39.67	protein_coding	0.000468903	5.23313	1.46168
ENSG00000150455	TIRAP	TIR domain containing adaptor protein [Source:HGNC Symbol;Acc:HGNC:17192]	114609	11	126283065	126298845	1	11q24.2	46.41	protein_coding	0.000316855	4.40867	1.27096
ENSG00000163931	TKT	transketolase [Source:HGNC Symbol;Acc:HGNC:11834]	7086	3	53224712	53256052	-1	3p21.1	54.36	protein_coding	0.000562869	5.23313	-1.04651
ENSG00000105696	TMEM59L	transmembrane protein 59 like [Source:HGNC Symbol;Acc:HGNC:13237]	25789	19	18607430	18621039	1	19p13.11	58.34	protein_coding	0.000249059	4.40867	3.57222
ENSG00000121858	TNFSF10	TNF superfamily member 10 [Source:HGNC Symbol;Acc:HGNC:11925]	8743	3	172505508	172523475	-1	3q26.31	40.83	protein_coding	8.23183e-06	1.47081	1.28584
ENSG00000144034	TPRKB	TP53RK binding protein [Source:HGNC Symbol;Acc:HGNC:24259]	51002	2	73729104	73737400	-1	2p13.1	40.52	protein_coding	0.000135205	3.48275	2.31104
ENSG00000126602	TRAP1	TNF receptor associated protein 1 [Source:HGNC Symbol;Acc:HGNC:16264]	10131	16	3651639	3717553	-1	16p13.3	50.86	protein_coding	0.000444158	5.11232	1.19983
ENSG00000211796	TRAV16	T cell receptor alpha variable 16 [Source:HGNC Symbol;Acc:HGNC:12112]	0	14	21990496	21990938	1	14q11.2	43.34	TR_V_gene	0.000272509	4.40867	2.34931
ENSG00000132274	TRIM22	tripartite motif containing 22 [Source:HGNC Symbol;Acc:HGNC:16379]	10346	11	5689697	5737089	1	11p15.4	38.58	protein_coding	2.14867e-05	2.14785	1.21917
ENSG00000112343	TRIM38	tripartite motif containing 38 [Source:HGNC Symbol;Acc:HGNC:10059]	10475	6	25962802	25991231	1	6p22.2	40.45	protein_coding	3.86691e-06	1.47081	1.40027
ENSG00000265972	TXNIP	thioredoxin interacting protein [Source:HGNC Symbol;Acc:HGNC:16952]	10628	1	145992435	145996579	-1	1q21.1	42.39	protein_coding	0.000342661	4.40867	1.06387
ENSG00000144744	UBA3	ubiquitin like modifier activating enzyme 3 [Source:HGNC Symbol;Acc:HGNC:12470]	9039	3	69054730	69080408	-1	3p14.1	37.06	protein_coding	4.28282e-05	2.38126	1.25482
ENSG00000189136	UBE2Q2P1	ubiquitin conjugating enzyme E2 Q2 pseudogene 1 [Source:HGNC Symbol;Acc:HGNC:37439]	388165	15	84526781	84571216	-1	15q25.2	39.14	transcribed_unprocessed_pseudogene	0.000527604	5.23313	3.09145
ENSG00000244687	UBE2V1	ubiquitin conjugating enzyme E2 V1 [Source:HGNC Symbol;Acc:HGNC:12494]	7335	20	50081124	50115959	-1	20q13.13	44.49	protein_coding	0.000518974	5.23313	2.35214
ENSG00000143179	UCK2	uridine-cytidine kinase 2 [Source:HGNC Symbol;Acc:HGNC:12562]	7371	1	165827614	165911618	1	1q24.1	44.2	protein_coding	0.000103228	3.48275	2.20066
ENSG00000198276	UCKL1	uridine-cytidine kinase 1 like 1 [Source:HGNC Symbol;Acc:HGNC:15938]	54963	20	63939829	63956416	-1	20q13.33	62.53	protein_coding	9.33146e-05	3.48275	1.17356
ENSG00000151116	UEVLD	UEV and lactate/malate dehyrogenase domains [Source:HGNC Symbol;Acc:HGNC:30866]	55293	11	18529609	18588747	-1	11p15.1	40.83	protein_coding	0.000124503	3.48275	1.95427
ENSG00000087206	UIMC1	ubiquitin interaction motif containing 1 [Source:HGNC Symbol;Acc:HGNC:30298]	51720	5	176905005	177022633	-1	5q35.2	42.38	protein_coding	2.89057e-05	2.14785	1.36844
ENSG00000115446	UNC50	unc-50 inner nuclear membrane RNA binding protein [Source:HGNC Symbol;Acc:HGNC:16046]	25972	2	98608579	98618515	1	2q11.2	42.81	protein_coding	0.000297085	4.40867	2.21177
ENSG00000183696	UPP1	uridine phosphorylase 1 [Source:HGNC Symbol;Acc:HGNC:12576]	7378	7	48088628	48108736	1	7p12.3	48.3	protein_coding	0.000134547	3.48275	1.33246
ENSG00000094841	UPRT	uracil phosphoribosyltransferase homolog [Source:HGNC Symbol;Acc:HGNC:28334]	139596	X	75156388	75304885	1	Xq13.3	39.9	protein_coding	0.000240822	4.40867	1.87542
ENSG00000129003	VPS13C	vacuolar protein sorting 13 homolog C [Source:HGNC Symbol;Acc:HGNC:23594]	54832	15	61852389	62060473	-1	15q22.2	34.88	protein_coding	0.000550601	5.23313	1.12605
ENSG00000111237	VPS29	VPS29 retromer complex component [Source:HGNC Symbol;Acc:HGNC:14340]	51699	12	110491083	110502111	-1	12q24.11	40.66	protein_coding	0.00064914	6.71137	1.38799
ENSG00000062650	WAPL	WAPL cohesin release factor [Source:HGNC Symbol;Acc:HGNC:23293]	23063	10	86435256	86521792	-1	10q23.2	39.86	protein_coding	0.000375785	4.40867	1.21806
ENSG00000136051	WASHC4	WASH complex subunit 4 [Source:HGNC Symbol;Acc:HGNC:29174]	23325	12	105107324	105169130	1	12q23.3	35.27	protein_coding	0.000194753	4.40867	1.15644
ENSG00000139668	WDFY2	WD repeat and FYVE domain containing 2 [Source:HGNC Symbol;Acc:HGNC:20482]	115825	13	51584455	51767709	1	13q14.3	39.68	protein_coding	1.44591e-05	2.14785	1.53351
ENSG00000082068	WDR70	WD repeat domain 70 [Source:HGNC Symbol;Acc:HGNC:25495]	55100	5	37379285	37753435	1	5p13.2	38.99	protein_coding	0.000661333	6.71137	1.4071
ENSG00000109046	WSB1	WD repeat and SOCS box containing 1 [Source:HGNC Symbol;Acc:HGNC:19221]	26118	17	27294076	27315926	1	17q11.1	39.73	protein_coding	0.000310385	4.40867	1.22408
ENSG00000146457	WTAP	WT1 associated protein [Source:HGNC Symbol;Acc:HGNC:16846]	9589	6	159725585	159756319	1	6q25.3	38.63	protein_coding	0.000150461	3.48275	1.22306
ENSG00000132530	XAF1	XIAP associated factor 1 [Source:HGNC Symbol;Acc:HGNC:30932]	54739	17	6755447	6775647	1	17p13.1	44.21	protein_coding	5.54059e-05	2.38126	1.56783
ENSG00000114127	XRN1	5'-3' exoribonuclease 1 [Source:HGNC Symbol;Acc:HGNC:30654]	54464	3	142306607	142448062	-1	3q23	36.98	protein_coding	6.35672e-05	3.48275	1.21325
ENSG00000124256	ZBP1	Z-DNA binding protein 1 [Source:HGNC Symbol;Acc:HGNC:16176]	81030	20	57603846	57620576	-1	20q13.31	52.63	protein_coding	5.76737e-06	1.47081	1.40634
ENSG00000175893	ZDHHC21	zinc finger DHHC-type palmitoyltransferase 21 [Source:HGNC Symbol;Acc:HGNC:20750]	340481	9	14611071	14693432	-1	9p22.3	35.16	protein_coding	0.000651666	6.71137	1.76078
ENSG00000196793	ZNF239	zinc finger protein 239 [Source:HGNC Symbol;Acc:HGNC:13031]	8187	10	43556344	43574618	-1	10q11.21	42.81	protein_coding	0.000705956	6.71137	2.35914
ENSG00000162702	ZNF281	zinc finger protein 281 [Source:HGNC Symbol;Acc:HGNC:13075]	23528	1	200404940	200410056	-1	1q32.1	43.03	protein_coding	0.00050668	5.23313	1.31112
ENSG00000138311	ZNF365	zinc finger protein 365 [Source:HGNC Symbol;Acc:HGNC:18194]	22891	10	62374192	62480288	1	10q21.2	39.71	protein_coding	0.000210699	4.40867	3.1701
ENSG00000142528	ZNF473	zinc finger protein 473 [Source:HGNC Symbol;Acc:HGNC:23239]	25888	19	50025714	50053414	1	19q13.33	48.48	protein_coding	0.000473384	5.23313	1.59145
ENSG00000173258	ZNF483	zinc finger protein 483 [Source:HGNC Symbol;Acc:HGNC:23384]	158399	9	111525159	111577844	1	9q31.3	42.33	protein_coding	0.00012212	3.48275	2.15014
ENSG00000196268	ZNF493	zinc finger protein 493 [Source:HGNC Symbol;Acc:HGNC:23708]	284443	19	21397119	21427577	1	19p12	38.43	protein_coding	0.000586379	5.23313	1.37583
ENSG00000196437	ZNF569	zinc finger protein 569 [Source:HGNC Symbol;Acc:HGNC:24737]	148266	19	37411155	37469275	-1	19q13.12	39.27	protein_coding	0.000260362	4.40867	2.22668
ENSG00000170100	ZNF778	zinc finger protein 778 [Source:HGNC Symbol;Acc:HGNC:26479]	197320	16	89217703	89237141	1	16q24.3	48.95	protein_coding	8.63164e-05	3.48275	1.8766
ENSG00000130449	ZSWIM6	zinc finger SWIM-type containing 6 [Source:HGNC Symbol;Acc:HGNC:29316]	57688	5	61332258	61546172	1	5q12.1	38.18	protein_coding	0.000338896	4.40867	1.14728

## Sheet: FM4
gene	gene_id	Gene description	NCBI gene (formerly Entrezgene) ID	Chromosome/scaffold name	Gene start (bp)	Gene end (bp)	Strand	Karyotype band	Gene % GC content	Gene type	FMA_type4_6pts_pValue	FMA_type4_6pts_FDR(%)	FC (FMA_Type4_6Pts/Control)
AC018755.16	ENSG00000269388	putative ATP-binding domain-containing protein 3-like protein (ABP3L) pseudogene	0	19	51594561	51606150	1	19q13.41	51.92	transcribed_processed_pseudogene	0.0016358	15.9885	-3.46426
AGMAT	ENSG00000116771	agmatinase [Source:HGNC Symbol;Acc:HGNC:18407]	0	1	15571699	15585051	-1	1p36.21	49.29	protein_coding	0.00219525	19.0622	-3.83616
AMMECR1L	ENSG00000144233	AMMECR1 like [Source:HGNC Symbol;Acc:HGNC:28658]	83607	2	127861630	127885967	-1	2q14.3	45.76	protein_coding	0.00260181	19.0622	-3.02378
ANAPC4	ENSG00000053900	anaphase promoting complex subunit 4 [Source:HGNC Symbol;Acc:HGNC:19990]	29945	4	25377263	25418498	1	4p15.2	37.91	protein_coding	4.41111e-06	2.77872	-2.15358
ANKRD33B	ENSG00000164236	ankyrin repeat domain 33B [Source:HGNC Symbol;Acc:HGNC:35240]	651746	5	10564070	10657816	1	5p15.2	47.64	protein_coding	0.000689313	11.8262	-78.1566
ANKRD49	ENSG00000168876	ankyrin repeat domain 49 [Source:HGNC Symbol;Acc:HGNC:25970]	54851	11	94493979	94499578	1	11q21	36.46	protein_coding	0.00348662	19.0622	-3.03232
AOC3	ENSG00000131471	amine oxidase copper containing 3 [Source:HGNC Symbol;Acc:HGNC:550]	8639	17	42851184	42858130	1	17q21.31	54.35	protein_coding	0.00260248	19.0622	-4.94114
AP1S1	ENSG00000106367	adaptor related protein complex 1 subunit sigma 1 [Source:HGNC Symbol;Acc:HGNC:559]	1174	7	101154456	101161596	1	7q22.1	54.71	protein_coding	0.000822097	11.8262	-8.51442
AP5S1	ENSG00000125843	adaptor related protein complex 5 subunit sigma 1 [Source:HGNC Symbol;Acc:HGNC:15875]	55317	20	3820524	3828838	1	20p13	51.08	protein_coding	0.000210465	6.38596	-4.52186
ATF7IP2	ENSG00000166669	activating transcription factor 7 interacting protein 2 [Source:HGNC Symbol;Acc:HGNC:20397]	80063	16	10326434	10483638	1	16p13.2	41.4	protein_coding	0.000129272	5.46807	-4.9093
ATG9A	ENSG00000198925	autophagy related 9A [Source:HGNC Symbol;Acc:HGNC:22408]	79065	2	219219380	219229717	-1	2q35	55.52	protein_coding	0.0011869	15.9885	-4.1921
AVIL	ENSG00000135407	advillin [Source:HGNC Symbol;Acc:HGNC:14188]	10677	12	57797376	57818734	-1	12q14.1	47.59	protein_coding	0.00117147	15.9885	-3.09586
BCKDHB	ENSG00000083123	branched chain keto acid dehydrogenase E1 subunit beta [Source:HGNC Symbol;Acc:HGNC:987]	594	6	80106647	80346270	1	6q14.1	36.82	protein_coding	0.000193522	5.79026	-4.65168
BLOC1S6	ENSG00000104164	biogenesis of lysosomal organelles complex 1 subunit 6 [Source:HGNC Symbol;Acc:HGNC:8549]	26258	15	45587214	45615945	1	15q21.1	39.59	protein_coding	0.000164508	5.79026	-10.7994
BPGM	ENSG00000172331	bisphosphoglycerate mutase [Source:HGNC Symbol;Acc:HGNC:1093]	669	7	134646811	134679816	1	7q33	39.66	protein_coding	0.00108465	15.9885	-3.16705
C10orf105	ENSG00000214688	chromosome 10 open reading frame 105 [Source:HGNC Symbol;Acc:HGNC:20304]	414152	10	71711701	71737824	-1	10q22.1	55.39	protein_coding	0.00295463	19.0622	-7.61002
C12orf65	ENSG00000130921	mitochondrial translation release factor in rescue [Source:HGNC Symbol;Acc:HGNC:26784]	91574	12	123233385	123258079	1	12q24.31	47.03	protein_coding	0.00114774	15.9885	-6.68946
C18orf25	ENSG00000152242	chromosome 18 open reading frame 25 [Source:HGNC Symbol;Acc:HGNC:28172]	147339	18	46173553	46266992	1	18q21.1	40.58	protein_coding	0.00132949	15.9885	-2.73993
C1orf198	ENSG00000119280	chromosome 1 open reading frame 198 [Source:HGNC Symbol;Acc:HGNC:25900]	84886	1	230837119	230869589	-1	1q42.2	47.8	protein_coding	0.000823952	11.8262	-2.52211
C20orf96	ENSG00000196476	chromosome 20 open reading frame 96 [Source:HGNC Symbol;Acc:HGNC:16227]	140680	20	270863	290778	-1	20p13	48.38	protein_coding	0.000745294	11.8262	-10.0927
C4orf3	ENSG00000164096	chromosome 4 open reading frame 3 [Source:HGNC Symbol;Acc:HGNC:19225]	401152	4	119296419	119304445	-1	4q26	42.89	protein_coding	0.000213864	6.38596	-3.65624
C4orf50	ENSG00000181215	chromosome 4 open reading frame 50 [Source:HGNC Symbol;Acc:HGNC:33766]	0	4	5897373	6200555	-1	4p16.1	49.24	protein_coding	0.000706935	11.8262	-6.6602
C9orf139	ENSG00000180539	long intergenic non-protein coding RNA 2908 [Source:HGNC Symbol;Acc:HGNC:31426]	401563	9	137027464	137037957	1	9q34.3	64.18	lncRNA	0.00159815	15.9885	-4.27827
CASP3	ENSG00000164305	caspase 3 [Source:HGNC Symbol;Acc:HGNC:1504]	836	4	184627696	184649509	-1	4q35.1	40.48	protein_coding	0.0014258	15.9885	-5.43244
CCDC112	ENSG00000164221	coiled-coil domain containing 112 [Source:HGNC Symbol;Acc:HGNC:28599]	153733	5	115267190	115296693	-1	5q22.3	36.07	protein_coding	0.00144526	15.9885	-4.85894
CCDC117	ENSG00000159873	coiled-coil domain containing 117 [Source:HGNC Symbol;Acc:HGNC:26599]	150275	22	28772674	28789301	1	22q12.1	44.33	protein_coding	1.92735e-05	4.05682	-9.37507
CCDC137	ENSG00000185298	coiled-coil domain containing 137 [Source:HGNC Symbol;Acc:HGNC:33451]	339230	17	81666737	81673904	1	17q25.3	57.05	protein_coding	4.38917e-05	4.16616	-3.1766
CCDC51	ENSG00000164051	coiled-coil domain containing 51 [Source:HGNC Symbol;Acc:HGNC:25714]	79714	3	48432164	48440456	-1	3p21.31	51.92	protein_coding	0.000179639	5.79026	-3.64992
CDC42SE1	ENSG00000197622	CDC42 small effector 1 [Source:HGNC Symbol;Acc:HGNC:17719]	56882	1	151050971	151070325	-1	1q21.3	46.96	protein_coding	7.4664e-05	4.24124	-1.8133
CDKN3	ENSG00000100526	cyclin dependent kinase inhibitor 3 [Source:HGNC Symbol;Acc:HGNC:1791]	1033	14	54396849	54420218	1	14q22.2	40.35	protein_coding	0.000772332	11.8262	-4.21396
CEP89	ENSG00000121289	centrosomal protein 89 [Source:HGNC Symbol;Acc:HGNC:25907]	84902	19	32875925	32971991	-1	19q13.11	45.48	protein_coding	0.00168029	18.264	-3.02674
CH17-60O17.5	ENSG00000278082	novel immunoglobulin heavy variable gene	0	CHR_HSCHR14_3_CTG1	106373990	106374420	-1	CHR_HSCHR14_3_CTG10	56.84	IG_V_gene	0.00173334	18.264	-3.32062
CHRNA10	ENSG00000129749	cholinergic receptor nicotinic alpha 10 subunit [Source:HGNC Symbol;Acc:HGNC:13800]	57053	11	3665587	3671384	-1	11p15.4	56.26	protein_coding	0.00309568	19.0622	-2.8979
CLK4	ENSG00000113240	CDC like kinase 4 [Source:HGNC Symbol;Acc:HGNC:13659]	0	5	178602664	178630615	-1	5q35.3	39.49	protein_coding	8.44867e-05	4.80404	-1.97728
CLPX	ENSG00000166855	caseinolytic mitochondrial matrix peptidase chaperone subunit X [Source:HGNC Symbol;Acc:HGNC:2088]	10845	15	65148219	65185342	-1	15q22.31	40	protein_coding	0.000174892	5.79026	-2.0448
CNNM2	ENSG00000148842	cyclin and CBS domain divalent metal cation transport mediator 2 [Source:HGNC Symbol;Acc:HGNC:103]	54805	10	102918294	103090222	1	10q24.32	42.59	protein_coding	0.000252198	6.38596	-2.60188
COA3	ENSG00000183978	cytochrome c oxidase assembly factor 3 [Source:HGNC Symbol;Acc:HGNC:24990]	0	17	42795147	42798704	-1	17q21.2	54.78	protein_coding	0.000116334	4.80404	-4.15741
COQ9	ENSG00000088682	coenzyme Q9 [Source:HGNC Symbol;Acc:HGNC:25302]	0	16	57447425	57461270	1	16q21	45.83	protein_coding	3.14404e-05	4.05682	-2.02112
COX14	ENSG00000178449	cytochrome c oxidase assembly factor COX14 [Source:HGNC Symbol;Acc:HGNC:28216]	84987	12	50112082	50120457	1	12q13.12	49.31	protein_coding	0.000527337	11.8262	-5.03255
CSTF2	ENSG00000101811	cleavage stimulation factor subunit 2 [Source:HGNC Symbol;Acc:HGNC:2484]	1478	X	100820359	100841520	1	Xq22.1	38.71	protein_coding	6.5495e-06	2.77872	-6.64967
CTB-109A12.2	ENSG00000285868	Novel protein	0	5	157341596	157460100	-1	5q33.3	42.82	protein_coding	0.00284125	19.0622	24.3579
CZIB	ENSG00000162384	CXXC motif containing zinc binding protein [Source:HGNC Symbol;Acc:HGNC:26059]	54987	1	53214099	53220634	-1	1p32.3	46.99	protein_coding	3.21408e-05	4.16616	-2.9623
DACT1	ENSG00000165617	dishevelled binding antagonist of beta catenin 1 [Source:HGNC Symbol;Acc:HGNC:17748]	51339	14	58633967	58648321	1	14q23.1	45.52	protein_coding	0.00270214	19.0622	-4.74338
DPCD	ENSG00000166171	deleted in primary ciliary dyskinesia homolog (mouse) [Source:HGNC Symbol;Acc:HGNC:24542]	25911	10	101570560	101609662	1	10q24.32	50.18	protein_coding	0.000651218	11.8262	-8.07507
DTYMK	ENSG00000168393	deoxythymidylate kinase [Source:HGNC Symbol;Acc:HGNC:3061]	1841	2	241675747	241686944	-1	2q37.3	51.06	protein_coding	7.64532e-06	4.05682	-3.75998
DUSP4	ENSG00000120875	dual specificity phosphatase 4 [Source:HGNC Symbol;Acc:HGNC:3070]	1846	8	29333064	29350684	-1	8p12	51.1	protein_coding	0.0014846	15.9885	30.4348
EMC4	ENSG00000128463	ER membrane protein complex subunit 4 [Source:HGNC Symbol;Acc:HGNC:28032]	51234	15	34225013	34230156	1	15q14	43.84	protein_coding	0.000609483	11.8262	-2.8267
ERH	ENSG00000100632	ERH mRNA splicing and mitosis factor [Source:HGNC Symbol;Acc:HGNC:3447]	2079	14	69380128	69398299	-1	14q24.1	40.2	protein_coding	0.00351189	19.0622	-3.19876
FAM162A	ENSG00000114023	family with sequence similarity 162 member A [Source:HGNC Symbol;Acc:HGNC:17865]	0	3	122384161	122412334	1	3q21.1	38.81	protein_coding	0.00245063	19.0622	1440.62
FAM219A	ENSG00000164970	family with sequence similarity 219 member A [Source:HGNC Symbol;Acc:HGNC:19920]	203259	9	34398184	34458570	-1	9p13.3	47.16	protein_coding	0.00258224	19.0622	-5.60518
FDPS	ENSG00000160752	farnesyl diphosphate synthase [Source:HGNC Symbol;Acc:HGNC:3631]	2224	1	155308748	155320666	1	1q22	50.48	protein_coding	6.62599e-05	4.24124	-1.97978
FIGNL2	ENSG00000261308	fidgetin like 2 [Source:HGNC Symbol;Acc:HGNC:13287]	401720	12	51817899	51848718	-1	12q13.13	55.63	protein_coding	0.0011232	15.9885	-3.83577
FITM2	ENSG00000197296	fat storage inducing transmembrane protein 2 [Source:HGNC Symbol;Acc:HGNC:16135]	128486	20	44302840	44311202	-1	20q13.12	49.34	protein_coding	0.000365444	9.29402	-8.15219
GLS	ENSG00000115419	glutaminase [Source:HGNC Symbol;Acc:HGNC:4331]	2744	2	190880821	190965552	1	2q32.2	35.11	protein_coding	0.000117546	4.80404	-2.13237
HMGN4	ENSG00000182952	high mobility group nucleosomal binding domain 4 [Source:HGNC Symbol;Acc:HGNC:4989]	10473	6	26538366	26546933	1	6p22.2	41.64	protein_coding	0.00116103	15.9885	-10.4309
HNRNPA3	ENSG00000170144	heterogeneous nuclear ribonucleoprotein A3 [Source:HGNC Symbol;Acc:HGNC:24941]	220988	2	177212563	177223958	1	2q31.2	40	protein_coding	1.72877e-05	4.05682	-1.57083
HSDL1	ENSG00000103160	hydroxysteroid dehydrogenase like 1 [Source:HGNC Symbol;Acc:HGNC:16475]	83693	16	84122141	84145192	-1	16q24.1	45.07	protein_coding	0.000313049	9.29402	-16.5499
IMPA1	ENSG00000133731	inositol monophosphatase 1 [Source:HGNC Symbol;Acc:HGNC:6050]	3612	8	81656914	81686331	-1	8q21.13	37.43	protein_coding	0.000787195	11.8262	-3.62634
INTS4	ENSG00000149262	integrator complex subunit 4 [Source:HGNC Symbol;Acc:HGNC:25048]	92105	11	77878720	77994671	-1	11q14.1	40.73	protein_coding	9.69955e-09	0.0840297	-1.78067
KIF3A	ENSG00000131437	kinesin family member 3A [Source:HGNC Symbol;Acc:HGNC:6319]	11127	5	132692628	132737638	-1	5q31.1	36.68	protein_coding	0.00275064	19.0622	-3.8646
KMT5A	ENSG00000183955	lysine methyltransferase 5A [Source:HGNC Symbol;Acc:HGNC:29489]	387893	12	123384132	123409353	1	12q24.31	51.49	protein_coding	2.55513e-07	2.34767	-5.80492
KMT5B	ENSG00000110066	lysine methyltransferase 5B [Source:HGNC Symbol;Acc:HGNC:24283]	51111	11	68154863	68213828	-1	11q13.2	42.48	protein_coding	0.000147333	5.46807	-1.95138
KRBOX4	ENSG00000147121	KRAB box domain containing 4 [Source:HGNC Symbol;Acc:HGNC:26007]	55634	X	46447292	46497422	1	Xp11.3	41.17	protein_coding	0.00141865	15.9885	124.723
L3MBTL1	ENSG00000185513	L3MBTL histone methyl-lysine binding protein 1 [Source:HGNC Symbol;Acc:HGNC:15905]	26013	20	43489442	43550954	1	20q13.11	48.31	protein_coding	0.000120647	5.46807	-5.24833
LRRFIP2	ENSG00000093167	LRR binding FLII interacting protein 2 [Source:HGNC Symbol;Acc:HGNC:6703]	9209	3	37052626	37183689	-1	3p22.2	38.6	protein_coding	6.91682e-05	4.24124	-2.76803
ME1	ENSG00000065833	malic enzyme 1 [Source:HGNC Symbol;Acc:HGNC:6983]	4199	6	83210402	83431051	-1	6q14.2	36.91	protein_coding	0.00264377	19.0622	-8.71381
METTL14	ENSG00000145388	methyltransferase 14, N6-adenosine-methyltransferase subunit [Source:HGNC Symbol;Acc:HGNC:29330]	57721	4	118685392	118715433	1	4q26	36.97	protein_coding	0.000197751	5.79026	-3.31944
MFSD6L	ENSG00000185156	major facilitator superfamily domain containing 6 like [Source:HGNC Symbol;Acc:HGNC:26656]	162387	17	8797110	8799365	-1	17p13.1	59.93	protein_coding	0.00218721	19.0622	-4.87005
MIR3913-1	ENSG00000264405	microRNA 3913-1 [Source:HGNC Symbol;Acc:HGNC:38884]	100500903	12	69584722	69584823	-1	12q15	33.33	miRNA	0.000792924	11.8262	-4.78168
MRPL1	ENSG00000169288	mitochondrial ribosomal protein L1 [Source:HGNC Symbol;Acc:HGNC:14275]	65008	4	77862830	77952785	1	4q21.1	37.79	protein_coding	0.000250989	6.38596	66.5725
MRPS31	ENSG00000102738	mitochondrial ribosomal protein S31 [Source:HGNC Symbol;Acc:HGNC:16632]	10240	13	40729128	40771190	-1	13q14.11	39.2	protein_coding	0.000649788	11.8262	-2.27877
MSRB2	ENSG00000148450	methionine sulfoxide reductase B2 [Source:HGNC Symbol;Acc:HGNC:17061]	0	10	23095579	23122013	1	10p12.2	42.98	protein_coding	0.000312869	9.29402	-2.51718
MTND2P28	ENSG00000225630	MT-ND2 pseudogene 28 [Source:HGNC Symbol;Acc:HGNC:42129]	0	1	629640	630683	1	1p36.33	43.1	unprocessed_pseudogene	3.05692e-05	4.05682	3.19972
MYL6B	ENSG00000196465	myosin light chain 6B [Source:HGNC Symbol;Acc:HGNC:29823]	140465	12	56152256	56159647	1	12q13.2	53.91	protein_coding	7.84552e-05	4.80404	-2.95643
MYO7A	ENSG00000137474	myosin VIIA [Source:HGNC Symbol;Acc:HGNC:7606]	4647	11	77128246	77215241	1	11q13.5	55.05	protein_coding	4.92318e-05	4.24124	-2.73383
NA	MSTRG	#N/A	#N/A	#N/A	#N/A	#N/A	#N/A	#N/A	#N/A	#N/A	0.000352289	9.29402	217.693
NA	MSTRG	#N/A	#N/A	#N/A	#N/A	#N/A	#N/A	#N/A	#N/A	#N/A	0.0014788	15.9885	-2.60763
NA	MSTRG	#N/A	#N/A	#N/A	#N/A	#N/A	#N/A	#N/A	#N/A	#N/A	0.00338757	19.0622	-44.9699
NATD1	ENSG00000274180	N-acetyltransferase domain containing 1 [Source:HGNC Symbol;Acc:HGNC:30770]	256302	17	21238870	21253410	-1	17p11.2	58.51	protein_coding	0.00302768	19.0622	-4.99315
NFU1	ENSG00000169599	NFU1 iron-sulfur cluster scaffold [Source:HGNC Symbol;Acc:HGNC:16287]	27247	2	69396113	69437628	-1	2p13.3	41.57	protein_coding	0.00049183	11.8262	-2.22116
NHLRC4	ENSG00000257108	NHL repeat containing 4 [Source:HGNC Symbol;Acc:HGNC:26700]	283948	16	567005	569495	1	16p13.3	64.39	protein_coding	0.00108832	15.9885	10.1183
NKRF	ENSG00000186416	NFKB repressing factor [Source:HGNC Symbol;Acc:HGNC:19374]	55922	X	119588337	119606443	-1	Xq24	42.93	protein_coding	0.000148364	5.46807	-4.37731
NME1	ENSG00000239672	NME/NM23 nucleoside diphosphate kinase 1 [Source:HGNC Symbol;Acc:HGNC:7849]	4830	17	51153559	51162428	1	17q21.33	46.38	protein_coding	0.000118958	4.80404	-4.25171
NSRP1P1	ENSG00000235613	nuclear speckle splicing regulatory protein 1 pseudogene 1 [Source:HGNC Symbol;Acc:HGNC:38087]	0	1	77847110	77848802	1	1p31.1	41.35	processed_pseudogene	0.00256665	19.0622	9.84869
OARD1	ENSG00000124596	O-acyl-ADP-ribose deacylase 1 [Source:HGNC Symbol;Acc:HGNC:21257]	221443	6	41033627	41097787	-1	6p21.1	44.19	protein_coding	0.00219449	19.0622	-3.52993
ODR4	ENSG00000157181	odr-4 GPCR localization factor homolog [Source:HGNC Symbol;Acc:HGNC:24299]	54953	1	186375838	186421378	1	1q31.1	35.17	protein_coding	0.00164856	15.9885	-4.16237
OVCA2	ENSG00000262664	OVCA2 serine hydrolase domain containing [Source:HGNC Symbol;Acc:HGNC:24203]	124641	17	2042022	2043425	1	17p13.3	58.97	protein_coding	0.00140518	15.9885	-5.55937
OXNAD1	ENSG00000154814	oxidoreductase NAD binding domain containing 1 [Source:HGNC Symbol;Acc:HGNC:25128]	92106	3	16265160	16350299	1	3p25.1	42.08	protein_coding	0.000540904	11.8262	-2.99909
OXSM	ENSG00000151093	3-oxoacyl-ACP synthase, mitochondrial [Source:HGNC Symbol;Acc:HGNC:26063]	54995	3	25782917	25794534	1	3p24.2	42	protein_coding	0.00338237	19.0622	-5.59248
PACSIN2	ENSG00000100266	protein kinase C and casein kinase substrate in neurons 2 [Source:HGNC Symbol;Acc:HGNC:8571]	11252	22	42835412	43015149	-1	22q13.2	48.59	protein_coding	7.48843e-05	4.24124	-2.2517
PAPSS2	ENSG00000198682	3'-phosphoadenosine 5'-phosphosulfate synthase 2 [Source:HGNC Symbol;Acc:HGNC:8604]	9060	10	87659613	87747705	1	10q23.2	40.41	protein_coding	0.00218802	19.0622	-3.14644
PATJ	ENSG00000132849	PATJ crumbs cell polarity complex component [Source:HGNC Symbol;Acc:HGNC:28881]	10207	1	61742477	62178675	1	1p31.3	40.65	protein_coding	5.31777e-05	4.24124	-1.77687
PDCD1LG2	ENSG00000197646	programmed cell death 1 ligand 2 [Source:HGNC Symbol;Acc:HGNC:18731]	80380	9	5510531	5571282	1	9p24.1	40.55	protein_coding	0.00145918	15.9885	2.68581
PIGB	ENSG00000069943	phosphatidylinositol glycan anchor biosynthesis class B [Source:HGNC Symbol;Acc:HGNC:8959]	9488	15	55318960	55355648	1	15q21.3	39.99	protein_coding	0.000240466	6.38596	-2.10027
PIGV	ENSG00000060642	phosphatidylinositol glycan anchor biosynthesis class V [Source:HGNC Symbol;Acc:HGNC:26031]	55650	1	26787054	26800659	1	1p36.11	47.96	protein_coding	0.00124511	15.9885	-2.95638
PMM1	ENSG00000100417	phosphomannomutase 1 [Source:HGNC Symbol;Acc:HGNC:9114]	5372	22	41576900	41589871	-1	22q13.2	54.81	protein_coding	0.0001613	5.79026	-2.26469
POP5	ENSG00000167272	POP5 homolog, ribonuclease P/MRP subunit [Source:HGNC Symbol;Acc:HGNC:17689]	51367	12	120578764	120581402	-1	12q24.31	48.65	protein_coding	0.000309067	9.29402	-3.83393
POPDC2	ENSG00000121577	popeye domain containing 2 [Source:HGNC Symbol;Acc:HGNC:17648]	64091	3	119636457	119665324	-1	3q13.33	43.2	protein_coding	0.0034764	19.0622	-5.491
PPID	ENSG00000171497	peptidylprolyl isomerase D [Source:HGNC Symbol;Acc:HGNC:9257]	5481	4	158709127	158723396	-1	4q32.1	38.96	protein_coding	0.0015954	15.9885	-2.64943
PPP3CB	ENSG00000107758	protein phosphatase 3 catalytic subunit beta [Source:HGNC Symbol;Acc:HGNC:9315]	5532	10	73436433	73496024	-1	10q22.2	38.91	protein_coding	1.54419e-06	2.77872	-1.79033
PRPF38A	ENSG00000134748	pre-mRNA processing factor 38A [Source:HGNC Symbol;Acc:HGNC:25930]	84950	1	52404602	52420836	1	1p32.3	41.36	protein_coding	0.000263279	6.38596	-2.20834
PRPS1	ENSG00000147224	phosphoribosyl pyrophosphate synthetase 1 [Source:HGNC Symbol;Acc:HGNC:9462]	5631	X	107628428	107651993	1	Xq22.3	41.73	protein_coding	5.58248e-08	0.363786	-3.28602
PUS3	ENSG00000110060	pseudouridine synthase 3 [Source:HGNC Symbol;Acc:HGNC:25461]	83480	11	125893485	125903221	-1	11q24.2	40.24	protein_coding	0.00158718	15.9885	-6.19102
QPCTL	ENSG00000011478	glutaminyl-peptide cyclotransferase like [Source:HGNC Symbol;Acc:HGNC:25952]	54814	19	45692403	45703989	1	19q13.32	52.54	protein_coding	6.43243e-05	4.24124	-5.33224
RAB40C	ENSG00000197562	RAB40C, member RAS oncogene family [Source:HGNC Symbol;Acc:HGNC:18285]	57799	16	589357	629272	1	16p13.3	56.81	protein_coding	5.71716e-05	4.24124	-3.28386
RAD51C	ENSG00000108384	RAD51 paralog C [Source:HGNC Symbol;Acc:HGNC:9820]	5889	17	58692573	58735611	1	17q22	41.71	protein_coding	0.000310031	9.29402	-3.58954
RALGPS1	ENSG00000136828	Ral GEF with PH domain and SH3 binding motif 1 [Source:HGNC Symbol;Acc:HGNC:16851]	9649	9	126914774	127223166	1	9q33.3	46.49	protein_coding	0.000753086	11.8262	-3.46685
RAVER1	ENSG00000161847	ribonucleoprotein, PTB binding 1 [Source:HGNC Symbol;Acc:HGNC:30296]	0	19	10316212	10333638	-1	19p13.2	56.86	protein_coding	0.00322897	19.0622	-3.72817
RCN3	ENSG00000142552	reticulocalbin 3 [Source:HGNC Symbol;Acc:HGNC:21145]	57333	19	49528003	49546962	1	19q13.33	53.5	protein_coding	1.10568e-05	4.05682	-3.03858
RGS18	ENSG00000150681	regulator of G protein signaling 18 [Source:HGNC Symbol;Acc:HGNC:14261]	64407	1	192158462	192185815	1	1q31.2	33.95	protein_coding	2.42174e-05	4.05682	-2.43454
RP11-108K14.8	ENSG00000254536	novel protein	0	10	133380017	133420271	1	10q26.3	48.86	protein_coding	0.00150067	15.9885	-2.99857
RP11-182N22.9	ENSG00000279608	TEC	0	9	35038625	35044326	-1	9p13.3	46.77	TEC	0.0030777	19.0622	-3.08082
RP11-203F10.6	ENSG00000219133	ribosomal protein L21 (RPL21) pseudogene	0	1	204346776	204347258	-1	1q32.1	43.69	processed_pseudogene	0.000354852	9.29402	3.06623
RP11-346I3.5	ENSG00000285791	novel transcript	0	8	66432486	66518524	1	8q13.1	43.54	protein_coding	0.00302962	19.0622	-5.05171
RP11-631M6.2	ENSG00000250461	family with sequence similarity 133, member B (FAM133B) pseudogene	0	5	61375112	61375855	1	5q12.1	37.77	processed_pseudogene	0.00338054	19.0622	4.53835
RP11-972P1.10	ENSG00000274427	novel transcript, sense intronic to RILPL1	0	12	123515275	123515513	-1	12q24.31	40.59	lncRNA	0.00166264	15.9885	15.8632
RP5-854E16.2	ENSG00000224628	CDK5 regulatory subunit associated protein 3 (CDK5RAP3) pseudogene	0	20	31285317	31286835	-1	20q11.21	54.38	processed_pseudogene	0.00164411	15.9885	2.91595
RPP25	ENSG00000178718	ribonuclease P and MRP subunit p25 [Source:HGNC Symbol;Acc:HGNC:30361]	54913	15	74954418	74956772	-1	15q24.2	61.4	protein_coding	0.00210233	19.0622	-9.03445
SEMA4G	ENSG00000095539	semaphorin 4G [Source:HGNC Symbol;Acc:HGNC:10735]	57715	10	100969518	100985871	1	10q24.31	52.88	protein_coding	0.000513001	11.8262	-2.67663
SGTB	ENSG00000197860	small glutamine rich tetratricopeptide repeat co-chaperone beta [Source:HGNC Symbol;Acc:HGNC:23567]	54557	5	65665928	65723035	-1	5q12.3	39.79	protein_coding	0.000134429	5.46807	-2.41504
SLC16A11	ENSG00000174326	solute carrier family 16 member 11 [Source:HGNC Symbol;Acc:HGNC:23093]	162515	17	7041621	7044092	-1	17p13.1	66.91	protein_coding	0.00345621	19.0622	-4.3165
SLC16A7	ENSG00000118596	solute carrier family 16 member 7 [Source:HGNC Symbol;Acc:HGNC:10928]	9194	12	59596029	59789855	1	12q14.1	35.79	protein_coding	0.0028858	19.0622	-10.5557
SLC33A1	ENSG00000169359	solute carrier family 33 member 1 [Source:HGNC Symbol;Acc:HGNC:95]	9197	3	155821024	155854456	-1	3q25.31	39.66	protein_coding	5.50725e-06	2.77872	-13.6481
SMTN	ENSG00000183963	smoothelin [Source:HGNC Symbol;Acc:HGNC:11126]	6525	22	31064105	31104757	1	22q12.2	54.79	protein_coding	0.000877293	15.9885	-2.40553
TBCA	ENSG00000171530	tubulin folding cofactor A [Source:HGNC Symbol;Acc:HGNC:11579]	6902	5	77691166	77868780	-1	5q14.1	39.32	protein_coding	0.000915705	15.9885	-3.54644
TEN1-CDK3	ENSG00000261408	TEN1-CDK3 readthrough (NMD candidate) [Source:HGNC Symbol;Acc:HGNC:44420]	100529145	17	75979231	76005999	1	17q25.1	50.97	protein_coding	0.00295145	19.0622	-2.98822
THAP6	ENSG00000174796	THAP domain containing 6 [Source:HGNC Symbol;Acc:HGNC:23189]	152815	4	75513946	75550473	1	4q21.1	40.52	protein_coding	0.0012768	15.9885	-3.13663
THYN1	ENSG00000151500	thymocyte nuclear protein 1 [Source:HGNC Symbol;Acc:HGNC:29560]	29087	11	134248279	134253370	-1	11q25	43.95	protein_coding	0.000254077	6.38596	-2.75457
TIMM13	ENSG00000099800	translocase of inner mitochondrial membrane 13 [Source:HGNC Symbol;Acc:HGNC:11816]	26517	19	2425625	2427586	-1	19p13.3	63.97	protein_coding	0.00107295	15.9885	-2.74494
TMA16	ENSG00000198498	translation machinery associated 16 homolog [Source:HGNC Symbol;Acc:HGNC:25638]	0	4	163494442	163520539	1	4q32.2	36.88	protein_coding	0.00281328	19.0622	-3.57789
TRIM37	ENSG00000108395	tripartite motif containing 37 [Source:HGNC Symbol;Acc:HGNC:7523]	4591	17	58982638	59106921	-1	17q22	39.71	protein_coding	4.29765e-05	4.16616	-1.85686
TRMT6	ENSG00000089195	tRNA methyltransferase 6 non-catalytic subunit [Source:HGNC Symbol;Acc:HGNC:20900]	51605	20	5937228	5950558	-1	20p12.3	42.59	protein_coding	6.30708e-05	4.24124	-6.89091
TRNAU1AP	ENSG00000180098	tRNA selenocysteine 1 associated protein 1 [Source:HGNC Symbol;Acc:HGNC:30813]	0	1	28553085	28578545	1	1p35.3	47.61	protein_coding	0.000717283	11.8262	-5.64366
TXLNG	ENSG00000086712	taxilin gamma [Source:HGNC Symbol;Acc:HGNC:18578]	55787	X	16786432	16844519	1	Xp22.2	42.93	protein_coding	0.000324684	9.29402	-7.17224
UBTD1	ENSG00000165886	ubiquitin domain containing 1 [Source:HGNC Symbol;Acc:HGNC:25683]	80019	10	97498924	97571206	1	10q24.1	49.49	protein_coding	0.000449215	11.8262	-3.0585
USP6NL	ENSG00000148429	USP6 N-terminal like [Source:HGNC Symbol;Acc:HGNC:16858]	9712	10	11460510	11611666	-1	10p14	38.06	protein_coding	0.000172656	5.79026	-2.15012
WEE1	ENSG00000166483	WEE1 G2 checkpoint kinase [Source:HGNC Symbol;Acc:HGNC:12761]	7465	11	9573670	9593457	1	11p15.4	40.55	protein_coding	0.00138958	15.9885	-4.51522
ZC3H8	ENSG00000144161	zinc finger CCCH-type containing 8 [Source:HGNC Symbol;Acc:HGNC:30941]	84524	2	112211529	112255136	-1	2q14.1	38.5	protein_coding	0.00186751	18.264	-25.3484
ZCRB1	ENSG00000139168	zinc finger CCHC-type and RNA binding motif containing 1 [Source:HGNC Symbol;Acc:HGNC:29620]	0	12	42312086	42326257	-1	12q12	37.55	protein_coding	0.00316195	19.0622	-4.72301
ZDHHC23	ENSG00000184307	zinc finger DHHC-type palmitoyltransferase 23 [Source:HGNC Symbol;Acc:HGNC:28654]	254887	3	113947901	113965401	1	3q13.31	43.72	protein_coding	0.0025345	19.0622	6.99014
ZMAT2	ENSG00000146007	zinc finger matrin-type 2 [Source:HGNC Symbol;Acc:HGNC:26433]	153527	5	140698680	140706686	1	5q31.3	43.69	protein_coding	3.49495e-05	4.16616	-4.85346
ZMYND15	ENSG00000141497	zinc finger MYND-type containing 15 [Source:HGNC Symbol;Acc:HGNC:20997]	84225	17	4739833	4746119	1	17p13.2	59.17	protein_coding	0.000540676	11.8262	-4.52092
ZNF133	ENSG00000125846	zinc finger protein 133 [Source:HGNC Symbol;Acc:HGNC:12917]	7692	20	18288283	18316996	1	20p11.23	40.41	protein_coding	0.000410896	9.29402	-5.90248
ZNF146	ENSG00000167635	zinc finger protein 146 [Source:HGNC Symbol;Acc:HGNC:12931]	7705	19	36214602	36238771	1	19q13.12	42.84	protein_coding	4.5862e-05	4.24124	-2.31445
ZNF280C	ENSG00000056277	zinc finger protein 280C [Source:HGNC Symbol;Acc:HGNC:25955]	0	X	130202707	130268899	-1	Xq26.1	38.03	protein_coding	0.00181598	18.264	-2.98478
ZNF43	ENSG00000198521	zinc finger protein 43 [Source:HGNC Symbol;Acc:HGNC:13109]	7594	19	21804946	21852125	-1	19p12	41.77	protein_coding	0.000962859	15.9885	-3.36008
ZNF439	ENSG00000171291	zinc finger protein 439 [Source:HGNC Symbol;Acc:HGNC:20873]	90594	19	11848726	11883750	1	19p13.2	43.96	protein_coding	0.00138109	15.9885	-3.1291
ZNF530	ENSG00000183647	zinc finger protein 530 [Source:HGNC Symbol;Acc:HGNC:29297]	348327	19	57599885	57612722	1	19q13.43	46.12	protein_coding	0.00336392	19.0622	-3.94032
ZNF554	ENSG00000172006	zinc finger protein 554 [Source:HGNC Symbol;Acc:HGNC:26629]	115196	19	2819868	2836735	1	19p13.3	50.78	protein_coding	0.00252534	19.0622	-12.9837
ZNF608	ENSG00000168916	zinc finger protein 608 [Source:HGNC Symbol;Acc:HGNC:29238]	57507	5	124636913	124748807	-1	5q23.2	40.42	protein_coding	0.000240778	6.38596	-15.2958
